# Supplementary material for: 18-Years of single-centre DNA testing in over 7000 index cases with inherited retinal dystrophies and optic neuropathies
Source: Sci Rep. 2024 Oct 26;14:25529. doi: 10.1038/s41598-024-77014-4 (PMC11513943; doi:10.1038/s41598-024-77014-4)
Supplement: Supplementary file 2 — Supplementary Information 2. [file 41598_2024_77014_MOESM2_ESM.xlsx]

## Sheet: solved patients
Supplemental Table 3a. Pathogenic/likely pathogenic alleles per solved case.
Sample ID	Sex	Age at genetic testing	Type of IRD	Subtype	Gene	Reference transcript	del/dup Exon	cPos	pPos	Zygosity	Classification	PMID (HGMD)	Phase	Segregation
30948	female	32	ACHM	Achromatopsia	ABCA4	NM_000350	NA	c.1622T>C	p.(Leu541Pro)	het	P	9781034,11017087,16103129,16103129,19217903,19074458,24509150,24713488,26593885,25712131,25712131,28041643,29186038,29114839,28559085,29068140,29555955,30204727,29847635,29925512,30718709,30653986,30643219,31573552,32619608,31964843,31429209,32307445,32783370,31456290,32581362,32531858,32037395,32141364,34315337,33369172,33749171,33851411,35119454,35260635,35260635,36460718,35836572,36672815
30948	female	32	ACHM	Achromatopsia	ABCA4	NM_000350	NA	c.3113C>T	p.(Ala1038Val)	het	P	9054934,9466990,15579991,16103129,16103129,19217903,19074458,22312191,24509150,25087612,25910913,26593885,25712131,28041643,28224992,28559085,29068140,29555955,30204727,29847635,30215852,30093795,31589614,30609409,29925512,30718709,30653986,30643219,32619608,31429209,31980526,32307445,32815999,31456290,32581362,32531858,32037395,32141364,32141364,34313030,34647987,34315337,34327195,34946930,33369…
30948	female	32	ACHM	Achromatopsia	ABCA4	NM_000350	NA	c.5882G>A	p.(Gly1961Glu)	het	P	9295268,11017087,16103129,18161617,19217903,22025579,21786275,22661473,22264887,24265693,25082885,25640233,25087612,25097241,26593885,26247787,25921964,27884173,27535533,27775217,28130426,28157192,28224992,28571903,28611652,28327576,28181551,29114839,28492530,28118664,28559085,29555955,29847635,29765157,30060493,29769798,30156925,31589614,30609409,31814694,30924848,29925512,30718709,31725702,3157…
30948	female	32	ACHM	Achromatopsia	CNNM4/SNRNP200	NM_020184/NM_014014	Ex 1-7/Ex 1-45	NC_000002.12:g.(?_96.274.999)_(96.809.530_?)del	p.?	het	P	27735924
13030	male	8	ACHM	Achromatopsia	CNGA3	NM_001298	NA	c.1641C>A	p.(Phe547Leu)	hom	P	9662398,17693388,20088482,23972307,31589614,30682209,30653986,31964843,31964843,31429209,31456290,32531858,31816670,33562422,34426522,34449556,36460718	homozygosity confirmed
13775	female	4	ACHM	Achromatopsia	CNGA3	NM_001298	NA	c.1585G>A	p.(Val529Met)	het	P	9662398,17693388,26992781,31589614,31964843,31429209,31456290,34426522,33749171	trans confirmed
13775	female	4	ACHM	Achromatopsia	CNGA3	NM_001298	NA	c.1641C>A	p.(Phe547Leu)	het	P	9662398,17693388,20088482,23972307,31589614,30682209,30653986,31964843,31964843,31429209,31456290,32531858,31816670,33562422,34426522,34449556,36460718	trans confirmed
14861	male	27	ACHM	Achromatopsia	CNGA3	NM_001298	NA	c.609G>T	p.(Trp203Cys)	het	LP	35332618
14861	male	27	ACHM	Achromatopsia	CNGA3	NM_001298	NA	c.1669G>A	p.(Gly557Arg)	het	LP	9662398,17693388,25616768,31964843,31980526,31456290,32531858
16136	male	3	ACHM	Achromatopsia	CNGA3	NM_001298	NA	c.829C>T	p.(Arg277Cys)	het	P	11536077,15743887,17693388,20238023,21911670,23082193,26992781,30418171,31589614,30682209,30653986,31964843,31429209,31456290,32531858,34449556,35119454,36833446	trans confirmed
16136	male	3	ACHM	Achromatopsia	CNGA3	NM_001298	NA	c.1456T>C	p.(Cys486Arg)	het	LP	31816670	trans confirmed
16978	male	4	ACHM	Achromatopsia	CNGA3	NM_001298	NA	c.1749del	p.(Leu584Serfs*23)	hom	P	found in this study		found in 2 affected family members
18899	female	1	ACHM	Achromatopsia	CNGA3	NM_001298	NA	c.1279C>T	p.(Arg427Cys)	het	P	11536077,17693388,23972307,28559085,28341476,30418171,31589614,30682209,30653986,31964843,31964843,34426522,34449556,35119454,35260635,35052368,35456423
18899	female	1	ACHM	Achromatopsia	CNGA3	NM_001298	NA	c.848G>A	p.(Arg283Gln)	het	P	9662398,17693388,25616768,30682209,31144483,31964843,31456290,32531858,35260635,36833446
19350	male	30	ACHM	Achromatopsia	CNGA3	NM_001298	NA	c.1537G>A	p.(Gly513Arg)	het	P	3.53326e+07
19350	male	30	ACHM	Achromatopsia	CNGA3	NM_001298	NA	c.829C>T	p.(Arg277Cys)	het	P	11536077,15743887,17693388,20238023,21911670,23082193,26992781,30418171,31589614,30682209,30653986,31964843,31429209,31456290,32531858,34449556,35119454,36833446
19453	male	7	ACHM	Achromatopsia	CNGA3	NM_001298	NA	c.829C>T	p.(Arg277Cys)	het	P	11536077,15743887,17693388,20238023,21911670,23082193,26992781,30418171,31589614,30682209,30653986,31964843,31429209,31456290,32531858,34449556,35119454,36833446	trans confirmed
19453	male	7	ACHM	Achromatopsia	CNGA3	NM_001298	NA	c.1315C>T	p.(Arg439Trp)	het	P	18521937,26992781,31964843,33749171	trans confirmed
20677	male	1	ACHM	Achromatopsia	CNGA3	NM_001298	NA	c.1306C>T	p.(Arg436Trp)	hom	P	11536077,17693388,20088482,25943428,26992781,30418171,30804581,30609409,30682209,33083013,31964843,31456290,32531858,34426522
2076	female	32	ACHM	Achromatopsia	CNGA3	NM_001298	NA	c.830G>A	p.(Arg277His)	het	P	11536077,17693388,23972307,26992781,31964843
2076	female	32	ACHM	Achromatopsia	CNGA3	NM_001298	NA	c.1706G>A	p.(Arg569His)	het	P	11536077,17693388,26493561,30337596,31964843,31429209,32531858,35119454
21870	female	1	ACHM	Achromatopsia	CNGA3	NM_001298	NA	c.778G>A	p.(Asp260Asn)	het	P	11536077,17693388,24676353,26992781,28159970,30682209,31216405,31964843,32531858,35119454
21870	female	1	ACHM	Achromatopsia	CNGA3	NM_001298	NA	c.829C>T	p.(Arg277Cys)	het	P	11536077,15743887,17693388,20238023,21911670,23082193,26992781,30418171,31589614,30682209,30653986,31964843,31429209,31456290,32531858,34449556,35119454,36833446
2432	female	4	ACHM	Achromatopsia	CNGA3	NM_001298	NA	c.847C>T	p.(Arg283Trp)	hom	P	9662398,17693388,20238023,24504161,26992781,30682209,31725702,31237654,31877759,31964843,31429209,32869108,32531858,32037395,32141364,33562422,34449556,36460718,36284460,35456423,36833446
2435	male	10	ACHM	Achromatopsia	CNGA3	NM_001298	NA	c.829C>T	p.(Arg277Cys)	hom	P	11536077,15743887,17693388,20238023,21911670,23082193,26992781,30418171,31589614,30682209,30653986,31964843,31429209,31456290,32531858,34449556,35119454,36833446
28109	male	1	ACHM	Achromatopsia	CNGA3	NM_001298	NA	c.811C>T	p.(Pro271Ser)	het	LP	30682209
28109	male	1	ACHM	Achromatopsia	CNGA3	NM_001298	NA	c.1641C>A	p.(Phe547Leu)	het	P	9662398,17693388,20088482,23972307,31589614,30682209,30653986,31964843,31964843,31429209,31456290,32531858,31816670,33562422,34426522,34449556,36460718
29149	male	2	ACHM	Achromatopsia	CNGA3	NM_001298	NA	c.485A>T	p.(Asp162Val)	het	P	11536077,17693388,24148654,28341476,31964843,31964843,33749171
29149	male	2	ACHM	Achromatopsia	CNGA3	NM_001298	NA	c.829C>T	p.(Arg277Cys)	het	P	11536077,15743887,17693388,20238023,21911670,23082193,26992781,30418171,31589614,30682209,30653986,31964843,31429209,31456290,32531858,34449556,35119454,36833446
3381	male	6	ACHM	Achromatopsia	CNGA3	NM_001298	NA	c.847C>T	p.(Arg283Trp)	hom	P	9662398,17693388,20238023,24504161,26992781,30682209,31725702,31237654,31877759,31964843,31429209,32869108,32531858,32037395,32141364,33562422,34449556,36460718,36284460,35456423,36833446	homozygosity confirmed
3381	male	6	ACHM	Achromatopsia	CNGA3	NM_001298	NA	c.869G>A	p.(Arg290His)	hom	LP	3.04182e+07	homozygosity confirmed
3624	male	8	ACHM	Achromatopsia	CNGA3	NM_001298	NA	c.1306C>T	p.(Arg436Trp)	het	P	11536077,17693388,20088482,25943428,26992781,30418171,30804581,30609409,30682209,33083013,31964843,31456290,32531858,34426522	trans assumed
3624	male	8	ACHM	Achromatopsia	CNGA3	NM_001298	NA	c.829C>T	p.(Arg277Cys)	het	P	11536077,15743887,17693388,20238023,21911670,23082193,26992781,30418171,31589614,30682209,30653986,31964843,31429209,31456290,32531858,34449556,35119454,36833446	trans assumed
8824	male	5	ACHM	Achromatopsia	CNGA3	NM_001298	NA	c.1641C>A	p.(Phe547Leu)	hom	P	9662398,17693388,20088482,23972307,31589614,30682209,30653986,31964843,31964843,31429209,31456290,32531858,31816670,33562422,34426522,34449556,36460718		found in 2 affected family members
1051	male	16	ACHM	Achromatopsia	CNGB3	NM_019098	NA	c.991-3T>G	p.?	het	P	15459792,20079539,22975760,25525159,31589614,31964843,33749171
1051	male	16	ACHM	Achromatopsia	CNGB3	NM_019098	NA	c.1148del	p.(Thr383Ilefs*13)	het	P	10888875,12815043,16379026,20079539,22975760,23805033,28041643,28041643,29053603,28746191,28341476,28341476,30418171,30337596,30190494,28929832,29769798,30609409,30718709,31964843,31964843,31429209,31980526,32036094,32581362,32531858,31816670,31816670,32037395,32860008,33562422,34426522,33737949,33749171,34758253,34449556,33851411,35119454,35260635,36460718,35456422,36672815
11071	male	18	ACHM	Achromatopsia	CNGB3	NM_019098	NA	c.819_826del	p.(Arg274Valfs*13)	het	P	10888875,20079539,22975760,28041643,30418171,29769798,31964843,32581362,32531858,33807868,34426522,34449556
11071	male	18	ACHM	Achromatopsia	CNGB3	NM_019098	NA	c.1578+1G>A	p.?	het	P	10958649,25525159,30418171,31589614,31964843,31429209,32531858,32037395,34449556,36460718,35456422
11433	female	15	ACHM	Achromatopsia	CNGB3	NM_019098	NA	c.758G>A	p.(Trp253*)	het	P	found in this study
11433	female	15	ACHM	Achromatopsia	CNGB3	NM_019098	NA	c.1148del	p.(Thr383Ilefs*13)	het	P	10888875,12815043,16379026,20079539,22975760,23805033,28041643,28041643,29053603,28746191,28341476,28341476,30418171,30337596,30190494,28929832,29769798,30609409,30718709,31964843,31964843,31429209,31980526,32036094,32581362,32531858,31816670,31816670,32037395,32860008,33562422,34426522,33737949,33749171,34758253,34449556,33851411,35119454,35260635,36460718,35456422,36672815
13386	female	1	ACHM	Achromatopsia	CNGB3	NM_019098	NA	c.1148del	p.(Thr383Ilefs*13)	hom	P	10888875,12815043,16379026,20079539,22975760,23805033,28041643,28041643,29053603,28746191,28341476,28341476,30418171,30337596,30190494,28929832,29769798,30609409,30718709,31964843,31964843,31429209,31980526,32036094,32581362,32531858,31816670,31816670,32037395,32860008,33562422,34426522,33737949,33749171,34758253,34449556,33851411,35119454,35260635,36460718,35456422,36672815
14799	female	3	ACHM	Achromatopsia	CNGB3	NM_019098	NA	c.1148del	p.(Thr383Ilefs*13)	hom	P	10888875,12815043,16379026,20079539,22975760,23805033,28041643,28041643,29053603,28746191,28341476,28341476,30418171,30337596,30190494,28929832,29769798,30609409,30718709,31964843,31964843,31429209,31980526,32036094,32581362,32531858,31816670,31816670,32037395,32860008,33562422,34426522,33737949,33749171,34758253,34449556,33851411,35119454,35260635,36460718,35456422,36672815
1801	female	33	ACHM	Achromatopsia	CNGB3	NM_019098	NA	c.991-3T>G	p.?	het	P	15459792,20079539,22975760,25525159,31589614,31964843,33749171
1801	female	33	ACHM	Achromatopsia	CNGB3	NM_019098	NA	c.1148del	p.(Thr383Ilefs*13)	het	P	10888875,12815043,16379026,20079539,22975760,23805033,28041643,28041643,29053603,28746191,28341476,28341476,30418171,30337596,30190494,28929832,29769798,30609409,30718709,31964843,31964843,31429209,31980526,32036094,32581362,32531858,31816670,31816670,32037395,32860008,33562422,34426522,33737949,33749171,34758253,34449556,33851411,35119454,35260635,36460718,35456422,36672815
18730	female	20	ACHM	Achromatopsia	CNGB3	NM_019098	NA	c.1148del	p.(Thr383Ilefs*13)	hom	P	10888875,12815043,16379026,20079539,22975760,23805033,28041643,28041643,29053603,28746191,28341476,28341476,30418171,30337596,30190494,28929832,29769798,30609409,30718709,31964843,31964843,31429209,31980526,32036094,32581362,32531858,31816670,31816670,32037395,32860008,33562422,34426522,33737949,33749171,34758253,34449556,33851411,35119454,35260635,36460718,35456422,36672815
18846	male	1	ACHM	Achromatopsia	CNGB3	NM_019098	NA	c.819_826del	p.(Arg274Valfs*13)	het	P	10888875,20079539,22975760,28041643,30418171,29769798,31964843,32581362,32531858,33807868,34426522,34449556
18846	male	1	ACHM	Achromatopsia	CNGB3	NM_019098	NA	c.1580del	p.(Gly527Valfs*6)	het	P	found in this study
18876	male	4	ACHM	Achromatopsia	CNGB3	NM_019098	NA	c.1006G>T	p.(Glu336*)	het	P	10958649,22975760,25525159,31589614,31964843,31456290,32531858,34426522,35456422
18876	male	4	ACHM	Achromatopsia	CNGB3	NM_019098	NA	c.1148del	p.(Thr383Ilefs*13)	het	P	10888875,12815043,16379026,20079539,22975760,23805033,28041643,28041643,29053603,28746191,28341476,28341476,30418171,30337596,30190494,28929832,29769798,30609409,30718709,31964843,31964843,31429209,31980526,32036094,32581362,32531858,31816670,31816670,32037395,32860008,33562422,34426522,33737949,33749171,34758253,34449556,33851411,35119454,35260635,36460718,35456422,36672815
18964	male	40	ACHM	Achromatopsia	CNGB3	NM_019098	NA	c.1578+1G>A	p.?	hom	P	10958649,25525159,30418171,31589614,31964843,31429209,32531858,32037395,34449556,36460718,35456422
19270	female	44	ACHM	Achromatopsia	CNGB3	NM_019098	NA	c.1148del	p.(Thr383Ilefs*13)	hom	P	10888875,12815043,16379026,20079539,22975760,23805033,28041643,28041643,29053603,28746191,28341476,28341476,30418171,30337596,30190494,28929832,29769798,30609409,30718709,31964843,31964843,31429209,31980526,32036094,32581362,32531858,31816670,31816670,32037395,32860008,33562422,34426522,33737949,33749171,34758253,34449556,33851411,35119454,35260635,36460718,35456422,36672815
19519	female	23	ACHM	Achromatopsia	CNGB3	NM_019098	NA	c.1148del	p.(Thr383Ilefs*13)	hom	P	10888875,12815043,16379026,20079539,22975760,23805033,28041643,28041643,29053603,28746191,28341476,28341476,30418171,30337596,30190494,28929832,29769798,30609409,30718709,31964843,31964843,31429209,31980526,32036094,32581362,32531858,31816670,31816670,32037395,32860008,33562422,34426522,33737949,33749171,34758253,34449556,33851411,35119454,35260635,36460718,35456422,36672815
20760	female	3	ACHM	Achromatopsia	CNGB3	NM_019098	NA	c.1148del	p.(Thr383Ilefs*13)	het	P	10888875,12815043,16379026,20079539,22975760,23805033,28041643,28041643,29053603,28746191,28341476,28341476,30418171,30337596,30190494,28929832,29769798,30609409,30718709,31964843,31964843,31429209,31980526,32036094,32581362,32531858,31816670,31816670,32037395,32860008,33562422,34426522,33737949,33749171,34758253,34449556,33851411,35119454,35260635,36460718,35456422,36672815	trans confirmed
20760	female	3	ACHM	Achromatopsia	CNGB3	NM_019098	NA	c.1578+1G>A	p.?	het	P	10958649,25525159,30418171,31589614,31964843,31429209,32531858,32037395,34449556,36460718,35456422	trans confirmed
20914	female	35	ACHM	Achromatopsia	CNGB3	NM_019098	NA	c.1006G>T	p.(Glu336*)	hom	P	10958649,22975760,25525159,31589614,31964843,31456290,32531858,34426522,35456422
21422	female	42	ACHM	Achromatopsia	CNGB3	NM_019098	NA	c.2373del	p.(Ala792Leufs*37)	het	P	found in this study
21422	female	42	ACHM	Achromatopsia	CNGB3	NM_019098	NA	c.2221del	p.(Asp741Ilefs*88)	het	P	28795510,32531858,34426522
21465	male	43	ACHM	Achromatopsia	CNGB3	NM_019098	NA	c.1148del	p.(Thr383Ilefs*13)	hom	P	10888875,12815043,16379026,20079539,22975760,23805033,28041643,28041643,29053603,28746191,28341476,28341476,30418171,30337596,30190494,28929832,29769798,30609409,30718709,31964843,31964843,31429209,31980526,32036094,32581362,32531858,31816670,31816670,32037395,32860008,33562422,34426522,33737949,33749171,34758253,34449556,33851411,35119454,35260635,36460718,35456422,36672815
24337	female	58	ACHM	Achromatopsia	CNGB3	NM_019098	NA	c.1148del	p.(Thr383Ilefs*13)	hom	P	10888875,12815043,16379026,20079539,22975760,23805033,28041643,28041643,29053603,28746191,28341476,28341476,30418171,30337596,30190494,28929832,29769798,30609409,30718709,31964843,31964843,31429209,31980526,32036094,32581362,32531858,31816670,31816670,32037395,32860008,33562422,34426522,33737949,33749171,34758253,34449556,33851411,35119454,35260635,36460718,35456422,36672815
26370	male	26	ACHM	Achromatopsia	CNGB3	NM_019098	NA	c.1148del	p.(Thr383Ilefs*13)	hom	P	10888875,12815043,16379026,20079539,22975760,23805033,28041643,28041643,29053603,28746191,28341476,28341476,30418171,30337596,30190494,28929832,29769798,30609409,30718709,31964843,31964843,31429209,31980526,32036094,32581362,32531858,31816670,31816670,32037395,32860008,33562422,34426522,33737949,33749171,34758253,34449556,33851411,35119454,35260635,36460718,35456422,36672815
26573	female	2	ACHM	Achromatopsia	CNGB3	NM_019098	NA	c.1148del	p.(Thr383Ilefs*13)	hom	P	10888875,12815043,16379026,20079539,22975760,23805033,28041643,28041643,29053603,28746191,28341476,28341476,30418171,30337596,30190494,28929832,29769798,30609409,30718709,31964843,31964843,31429209,31980526,32036094,32581362,32531858,31816670,31816670,32037395,32860008,33562422,34426522,33737949,33749171,34758253,34449556,33851411,35119454,35260635,36460718,35456422,36672815	homozygosity confirmed
28617	male	26	ACHM	Achromatopsia	CNGB3	NM_019098	NA	c.1148del	p.(Thr383Ilefs*13)	hom	P	10888875,12815043,16379026,20079539,22975760,23805033,28041643,28041643,29053603,28746191,28341476,28341476,30418171,30337596,30190494,28929832,29769798,30609409,30718709,31964843,31964843,31429209,31980526,32036094,32581362,32531858,31816670,31816670,32037395,32860008,33562422,34426522,33737949,33749171,34758253,34449556,33851411,35119454,35260635,36460718,35456422,36672815
29325	male	3	ACHM	Achromatopsia	CNGB3	NM_019098	NA	c.1148del	p.(Thr383Ilefs*13)	hom	P	10888875,12815043,16379026,20079539,22975760,23805033,28041643,28041643,29053603,28746191,28341476,28341476,30418171,30337596,30190494,28929832,29769798,30609409,30718709,31964843,31964843,31429209,31980526,32036094,32581362,32531858,31816670,31816670,32037395,32860008,33562422,34426522,33737949,33749171,34758253,34449556,33851411,35119454,35260635,36460718,35456422,36672815
30035	female	27	ACHM	Achromatopsia	CNGB3	NM_019098	NA	c.1148del	p.(Thr383Ilefs*13)	hom	P	10888875,12815043,16379026,20079539,22975760,23805033,28041643,28041643,29053603,28746191,28341476,28341476,30418171,30337596,30190494,28929832,29769798,30609409,30718709,31964843,31964843,31429209,31980526,32036094,32581362,32531858,31816670,31816670,32037395,32860008,33562422,34426522,33737949,33749171,34758253,34449556,33851411,35119454,35260635,36460718,35456422,36672815
3342	male	41	ACHM	Achromatopsia	CNGB3	NM_019098	NA	c.1148del	p.(Thr383Ilefs*13)	hom	P	10888875,12815043,16379026,20079539,22975760,23805033,28041643,28041643,29053603,28746191,28341476,28341476,30418171,30337596,30190494,28929832,29769798,30609409,30718709,31964843,31964843,31429209,31980526,32036094,32581362,32531858,31816670,31816670,32037395,32860008,33562422,34426522,33737949,33749171,34758253,34449556,33851411,35119454,35260635,36460718,35456422,36672815
9186	female	51	ACHM	Achromatopsia	CNGB3	NM_019098	NA	c.1148del	p.(Thr383Ilefs*13)	hom	P	10888875,12815043,16379026,20079539,22975760,23805033,28041643,28041643,29053603,28746191,28341476,28341476,30418171,30337596,30190494,28929832,29769798,30609409,30718709,31964843,31964843,31429209,31980526,32036094,32581362,32531858,31816670,31816670,32037395,32860008,33562422,34426522,33737949,33749171,34758253,34449556,33851411,35119454,35260635,36460718,35456422,36672815
9238	male	7	ACHM	Achromatopsia	CNGB3	NM_019098	NA	c.1148del	p.(Thr383Ilefs*13)	hom	P	10888875,12815043,16379026,20079539,22975760,23805033,28041643,28041643,29053603,28746191,28341476,28341476,30418171,30337596,30190494,28929832,29769798,30609409,30718709,31964843,31964843,31429209,31980526,32036094,32581362,32531858,31816670,31816670,32037395,32860008,33562422,34426522,33737949,33749171,34758253,34449556,33851411,35119454,35260635,36460718,35456422,36672815
9249	female	2	ACHM	Achromatopsia	CNGB3	NM_019098	NA	c.886_896delinsT	p.(Thr296Tyrfs*9)	het	P	found in this study
9249	female	2	ACHM	Achromatopsia	CNGB3	NM_019098	NA	c.1148del	p.(Thr383Ilefs*13)	het	P	10888875,12815043,16379026,20079539,22975760,23805033,28041643,28041643,29053603,28746191,28341476,28341476,30418171,30337596,30190494,28929832,29769798,30609409,30718709,31964843,31964843,31429209,31980526,32036094,32581362,32531858,31816670,31816670,32037395,32860008,33562422,34426522,33737949,33749171,34758253,34449556,33851411,35119454,35260635,36460718,35456422,36672815
9594	male	4	ACHM	Achromatopsia	CNGB3	NM_019098	NA	c.819_826del	p.(Arg274Valfs*13)	hom	P	10888875,20079539,22975760,28041643,30418171,29769798,31964843,32581362,32531858,33807868,34426522,34449556
28349	female	26	ACHM	Achromatopsia	GNAT2	NM_005272	NA	c.172C>T	p.(Gln58*)	hom	P	31964843
373	female	36	ACHM	Achromatopsia	GNAT2	NM_005272	NA	c.593T>A	p.(Met198Lys)	hom	LP	31058429
9616	female	27	ACHM	Achromatopsia	GNAT2	NM_005272	NA	c.503del	p.(Leu168Profs*27)	hom	P	found in this study
29199	male	35	ACHM	Achromatopsia	GUCY2D	NM_000180	NA	c.2513G>A	p.(Arg838His)	het	P	11565546,11115851,12552567,15175914,22194653,22183351,22968130,24480840,24875811,25283059,26298565,28181551,29555955,32821499,32036094,31456290,31456290,32811265,32581362,32531858,33691693,33749171,34758253,34048777,35119454,36460718,36819107
24433	female	4	ACHM	Achromatopsia	ABCA4	NM_000350	NA	c.6713A>G	p.(Gln2238Arg)	het	LP	28118664
24433	female	4	ACHM	Achromatopsia	PDE6C	NM_006204	NA	c.2144T>A	p.(Met715Lys)	hom	LP	found in this study
9055	female	4	ACHM	Achromatopsia	PDE6C	NM_006204	NA	c.2389G>A	p.(Glu797Lys)	hom	LP	found in this study	homozygosity confirmed
10687	female	16	ACHM	Achromatopsia	RPGRIP1	NM_020366	NA	c.1615_1624del	p.(Glu539Glnfs*2)	het	P	1.62723e+07
10687	female	16	ACHM	Achromatopsia	RPGRIP1	NM_020366	NA	c.2718dup	p.(Asn907*)	het	P	found in this study
1889	male	20	BBS	Bardet-Biedl syndrome	ALMS1	NM_001378454	NA	c.10882C>T	p.(Arg3628*)	het	P	1.56894e+07
1889	male	20	BBS	Bardet-Biedl syndrome	ALMS1	NM_001378454	NA	c.11204C>A	p.(Ser3735*)	het	P	17594715
17042	male	4	BBS	Bardet-Biedl syndrome	BBS1	NM_024649	NA	c.1169T>G	p.(Met390Arg)	hom	P	12118255,12677556,18032602,18766993,20498079,22940089,23143442,22581970,22998390,23565731,23943788,26022370,25982971,26325558,27032803,27788217,28559085,28838317,30337596,30142598,29974258,31589614,30609409,31028937,30718709,30614526,31370859,30484961,32483926,31964843,31429209,31980526,33015405,33169370,31456290,31456290,32581362,32531858,32037395,33532864,33910932,34327195,34940782,34526762,349…	homozygosity confirmed
1791	female	19	BBS	Bardet-Biedl syndrome	BBS1	NM_024649	NA	c.1169T>G	p.(Met390Arg)	het	P	12118255,12677556,18032602,18766993,20498079,22940089,23143442,22581970,22998390,23565731,23943788,26022370,25982971,26325558,27032803,27788217,28559085,28838317,30337596,30142598,29974258,31589614,30609409,31028937,30718709,30614526,31370859,30484961,32483926,31964843,31429209,31980526,33015405,33169370,31456290,31456290,32581362,32531858,32037395,33532864,33910932,34327195,34940782,34526762,349…
1791	female	19	BBS	Bardet-Biedl syndrome	BBS1	NM_024649	NA	c.670G>A	p.(Glu224Lys)	het	LP	22773737,31964843,34906171,36460718
18016	male	17	BBS	Bardet-Biedl syndrome	BBS1	NM_024649	NA	c.436C>T	p.(Arg146*)	het	P	12677556,25525159,31589614,31964843,31980526,32531858,35886001,35835773	trans assumed
18016	male	17	BBS	Bardet-Biedl syndrome	BBS1	NM_024649	NA	c.1169T>G	p.(Met390Arg)	het	P	12118255,12677556,18032602,18766993,20498079,22940089,23143442,22581970,22998390,23565731,23943788,26022370,25982971,26325558,27032803,27788217,28559085,28838317,30337596,30142598,29974258,31589614,30609409,31028937,30718709,30614526,31370859,30484961,32483926,31964843,31429209,31980526,33015405,33169370,31456290,31456290,32581362,32531858,32037395,33532864,33910932,34327195,34940782,34526762,349…	trans assumed
18219	male	22	BBS	Bardet-Biedl syndrome	BBS1	NM_024649	NA	c.1169T>G	p.(Met390Arg)	hom	P	12118255,12677556,18032602,18766993,20498079,22940089,23143442,22581970,22998390,23565731,23943788,26022370,25982971,26325558,27032803,27788217,28559085,28838317,30337596,30142598,29974258,31589614,30609409,31028937,30718709,30614526,31370859,30484961,32483926,31964843,31429209,31980526,33015405,33169370,31456290,31456290,32581362,32531858,32037395,33532864,33910932,34327195,34940782,34526762,349…		found in 2 affected family members
18681	female	26	BBS	Bardet-Biedl syndrome	BBS1	NM_024649	NA	c.670G>A	p.(Glu224Lys)	het	LP	22773737,31964843,34906171,36460718
18681	female	26	BBS	Bardet-Biedl syndrome	BBS1	NM_024649	NA	c.1169T>G	p.(Met390Arg)	het	P	12118255,12677556,18032602,18766993,20498079,22940089,23143442,22581970,22998390,23565731,23943788,26022370,25982971,26325558,27032803,27788217,28559085,28838317,30337596,30142598,29974258,31589614,30609409,31028937,30718709,30614526,31370859,30484961,32483926,31964843,31429209,31980526,33015405,33169370,31456290,31456290,32581362,32531858,32037395,33532864,33910932,34327195,34940782,34526762,349…
18895	male	2	BBS	Bardet-Biedl syndrome	BBS1	NM_024649	NA	c.1135_1136del	p.(Gly379Profs*35)	het	P	found in this study	trans confirmed
18895	male	2	BBS	Bardet-Biedl syndrome	BBS1	NM_024649	NA	c.1169T>G	p.(Met390Arg)	het	P	12118255,12677556,18032602,18766993,20498079,22940089,23143442,22581970,22998390,23565731,23943788,26022370,25982971,26325558,27032803,27788217,28559085,28838317,30337596,30142598,29974258,31589614,30609409,31028937,30718709,30614526,31370859,30484961,32483926,31964843,31429209,31980526,33015405,33169370,31456290,31456290,32581362,32531858,32037395,33532864,33910932,34327195,34940782,34526762,349…	trans confirmed
18936	male	15	BBS	Bardet-Biedl syndrome	BBS1	NM_024649	Ex 10-11	c.(830+1_831-1)_(1110+1_1111-1)del	p.?	hom	P	32451492
1977	female	12	BBS	Bardet-Biedl syndrome	BBS1	NM_024649	NA	c.1169T>G	p.(Met390Arg)	hom	P	12118255,12677556,18032602,18766993,20498079,22940089,23143442,22581970,22998390,23565731,23943788,26022370,25982971,26325558,27032803,27788217,28559085,28838317,30337596,30142598,29974258,31589614,30609409,31028937,30718709,30614526,31370859,30484961,32483926,31964843,31429209,31980526,33015405,33169370,31456290,31456290,32581362,32531858,32037395,33532864,33910932,34327195,34940782,34526762,349…
20686	male	12	BBS	Bardet-Biedl syndrome	BBS1	NM_024649	NA	c.1169T>G	p.(Met390Arg)	hom	P	12118255,12677556,18032602,18766993,20498079,22940089,23143442,22581970,22998390,23565731,23943788,26022370,25982971,26325558,27032803,27788217,28559085,28838317,30337596,30142598,29974258,31589614,30609409,31028937,30718709,30614526,31370859,30484961,32483926,31964843,31429209,31980526,33015405,33169370,31456290,31456290,32581362,32531858,32037395,33532864,33910932,34327195,34940782,34526762,349…
20686	male	12	BBS	Bardet-Biedl syndrome	BBS10	NM_024685	NA	c.271dup	p.(Cys91Leufs*5)	het	P	found in this study
2176	female	13	BBS	Bardet-Biedl syndrome	BBS1	NM_024649	NA	c.1447C>T	p.(Arg483*)	hom	P	12677556,25525159,34940782,35314707,36460718
2225	male	38	BBS	Bardet-Biedl syndrome	BBS1	NM_024649	NA	c.479G>A	p.(Arg160Gln)	hom	P	26261414,15770229,31964843,31456290,32531858,34940782,34426522,33749171,34758253,35886001,21520335
2905	female	1	BBS	Bardet-Biedl syndrome	BBS1	NM_024649	NA	c.48-1G>A	p.?	hom	P	19797195,25525159,31964843,35481623
17540	male	24	BBS	Bardet-Biedl syndrome	BBS10	NM_024685	NA	c.271dup	p.(Cys91Leufs*5)	hom	P	found in this study	homozygosity confirmed
17800	female	11	BBS	Bardet-Biedl syndrome	BBS10	NM_024685	NA	c.1677del	p.(Tyr559*)	het	P	16582908,31589614,31964843	trans confirmed
17800	female	11	BBS	Bardet-Biedl syndrome	BBS10	NM_024685	NA	c.273C>G	p.(Cys91Trp)	het	P	16582908,20498079,27032803,31964843,33302505,32359821,34940782,33964006,36460718,35886001,35835773	trans confirmed
18251	male	10	BBS	Bardet-Biedl syndrome	BBS10	NM_024685	NA	c.271dup	p.(Cys91Leufs*5)	het	P	found in this study	trans assumed	found in 2 affected family members
18251	male	10	BBS	Bardet-Biedl syndrome	BBS10	NM_024685	NA	c.273C>G	p.(Cys91Trp)	het	P	16582908,20498079,27032803,31964843,33302505,32359821,34940782,33964006,36460718,35886001,35835773	trans assumed	found in 2 affected family members
18713	male	2	BBS	Bardet-Biedl syndrome	BBS10	NM_024685	NA	c.271dup	p.(Cys91Leufs*5)	hom	P	found in this study	homozygosity confirmed
18810	female	7	BBS	Bardet-Biedl syndrome	BBS10	NM_024685	NA	c.271dup	p.(Cys91Leufs*5)	het	P	found in this study
18810	female	7	BBS	Bardet-Biedl syndrome	BBS10	NM_024685	NA	c.145C>T	p.(Arg49Trp)	het	P	16582908,20498079,24746959,25982971,30577886,30767287,31964843,33138063,33169370,32531858,34940782,32686083,34426522,35112343,35886001
2537	male	2	BBS	Bardet-Biedl syndrome	BBS10	NM_024685	NA	c.1456dup	p.(Tyr486Ilefs*7)	het	P	found in this study
2537	male	2	BBS	Bardet-Biedl syndrome	BBS10	NM_024685	NA	c.145C>T	p.(Arg49Trp)	het	P	16582908,20498079,24746959,25982971,30577886,30767287,31964843,33138063,33169370,32531858,34940782,32686083,34426522,35112343,35886001
28446	female	4	BBS	Bardet-Biedl syndrome	BBS10	NM_024685	NA	c.145C>T	p.(Arg49Trp)	het	P	16582908,20498079,24746959,25982971,30577886,30767287,31964843,33138063,33169370,32531858,34940782,32686083,34426522,35112343,35886001	trans confirmed
28446	female	4	BBS	Bardet-Biedl syndrome	BBS10	NM_024685	NA	c.273C>G	p.(Cys91Trp)	het	P	16582908,20498079,27032803,31964843,33302505,32359821,34940782,33964006,36460718,35886001,35835773	trans confirmed
3197	female	6	BBS	Bardet-Biedl syndrome	BBS10	NM_024685	NA	c.271dup	p.(Cys91Leufs*5)	het	P	found in this study
3197	female	6	BBS	Bardet-Biedl syndrome	BBS10	NM_024685	NA	c.273C>G	p.(Cys91Trp)	het	P	16582908,20498079,27032803,31964843,33302505,32359821,34940782,33964006,36460718,35886001,35835773
19450	female	19	BBS	Bardet-Biedl syndrome	BBS12	NM_152618	NA	c.1115_1116del	p.(Phe372*)	het	P	17160889,28157192,31047384,31589614,31964843,32531858,34426522,35886001,35835773
19450	female	19	BBS	Bardet-Biedl syndrome	BBS12	NM_152618	NA	c.930dup	p.(Asp311*)	het	P	found in this study
18921	male	6	BBS	Bardet-Biedl syndrome	BBS4	NM_033028	Ex 7-8	c.(405+1_406-1)_(587+1_588-1)del	p.?	hom	P	20177705
18458	male	7	BBS	Bardet-Biedl syndrome	BBS9	NM_198428	NA	c.1877_1880del	p.(Lys626Argfs*22)	hom	P	16380913,31589614,31964843,35112343
1796	male	9	BBS	Bardet-Biedl syndrome	MKKS	NM_018848	NA	c.837del	p.(Gly280Glufs*4)	het	P	2.012e+07
1796	male	9	BBS	Bardet-Biedl syndrome	MKKS	NM_018848	NA	c.1436C>G	p.(Ser479*)	het	P	15770229,31964843,33138063
1000	female	25	CD/CRD	Cone-rod dystrophy	ABCA4	NM_000350	NA	c.454C>T	p.(Arg152*)	het	P	10509673,10486215,19074458,22328824,23695285,26593885,26047050,25525159,28118664,29555955,29925512,30653986,32619608,31964843,31429209,31980526,32307445,33301772,35119454
1000	female	25	CD/CRD	Cone-rod dystrophy	ABCA4	NM_000350	NA	c.2626C>T	p.(Gln876*)	het	P	15192030,25525159,29555955,32531858,36460718
10624	male	56	CD/CRD	Cone-rod dystrophy	ABCA4	NM_000350	NA	c.5917del	p.(Val1973*)	het	P	10958763,23755871,28041643,29099798,28341476,29555955,30576320,31589614,32619608,31964843,32036094,32581362,32531858,34315337,34327195,34758253,36338671,35119454,35260635,35260635,35656873,36460718,35836572
10624	male	56	CD/CRD	Cone-rod dystrophy	ABCA4	NM_000350	NA	c.5714+5G>A	p.(Glu1863Leufs*33)	het	P	9466990,10413692,19074458,24265693,28341476,29555955,30093795,30093795,29162642,31589614,29925512,32619608,32467599,31964843,31429209,31980526,32307445,33302505,32783370,32815999,31456290,32581362,32531858,32531858,33706644,34327195,34758253,35119454,35260635,35260635,36209838,36460718,35836572,35076026
10640	male	57	CD/CRD	Cone-rod dystrophy	ABCA4	NM_000350	NA	c.4773G>T	p.[Gly1591=, ?]	het	LP	found in this study	trans confirmed (c.[1622T>C;3113C>T];[4773G>T])
10640	male	57	CD/CRD	Cone-rod dystrophy	ABCA4	NM_000350	NA	c.1622T>C	p.(Leu541Pro)	het	P	9781034,11017087,16103129,16103129,19217903,19074458,24509150,24713488,26593885,25712131,25712131,28041643,29186038,29114839,28559085,29068140,29555955,30204727,29847635,29925512,30718709,30653986,30643219,31573552,32619608,31964843,31429209,32307445,32783370,31456290,32581362,32531858,32037395,32141364,34315337,33369172,33749171,33851411,35119454,35260635,35260635,36460718,35836572,36672815	trans confirmed (c.[1622T>C;3113C>T];[4773G>T])
10640	male	57	CD/CRD	Cone-rod dystrophy	ABCA4	NM_000350	NA	c.3113C>T	p.(Ala1038Val)	het	P	9054934,9466990,15579991,16103129,16103129,19217903,19074458,22312191,24509150,25087612,25910913,26593885,25712131,28041643,28224992,28559085,29068140,29555955,30204727,29847635,30215852,30093795,31589614,30609409,29925512,30718709,30653986,30643219,32619608,31429209,31980526,32307445,32815999,31456290,32581362,32531858,32037395,32141364,32141364,34313030,34647987,34315337,34327195,34946930,33369…	trans confirmed (c.[1622T>C;3113C>T];[4773G>T])
11128	female	9	CD/CRD	Cone-rod dystrophy	ABCA4	NM_000350	NA	c.1903C>T	p.(Gln635*)	het	P	10958763,25525159,28559085,29555955,31589614,32307445,32531858,32531858
11128	female	9	CD/CRD	Cone-rod dystrophy	ABCA4	NM_000350	NA	c.2041C>T	p.(Arg681*)	het	P	10090887,19074458,24342785,24713488,25544989,25525159,28041643,28559085,29555955,29736279,31589614,29925512,32619608,31964843,31429209,32307445,32036094,32531858,35119454,36460718,36819107
11215	male	60	CD/CRD	Cone-rod dystrophy	ABCA4	NM_000350	NA	c.4234C>T	p.(Gln1412*)	het	P	10090887,24713488,25640233,25283059,25525159,28559085,29555955,30204727,29847651,29925512,31964843,32307445,32531858,32531858,32531858,33749171,35119454,35836572	trans assumed	found in 2 affected family members
11215	male	60	CD/CRD	Cone-rod dystrophy	ABCA4	NM_000350	NA	c.5603A>T	p.(Asn1868Ile)	het	VUS	11328725,11017087,21330655,24265693,26780318,27775217,28446513,30480703,29555955,30204727,30480704,29971439,30670881,29925512,31618761,30643219,32845050,32619608,33375396,32467599,31964843,31429209,32307445,32815999,31456290,31456290,32531858,32531858,32037395,33706644,34795310,34946930,34198153,34240658,33851411,36338671,35243166,35119454,35260635,35656873,36460718,35836572,35076026,35657619,366…	trans assumed	found in 2 affected family members
11361	female	33	CD/CRD	Cone-rod dystrophy	ABCA4	NM_000350	NA	c.5917del	p.(Val1973*)	hom	P	10958763,23755871,28041643,29099798,28341476,29555955,30576320,31589614,32619608,31964843,32036094,32581362,32531858,34315337,34327195,34758253,36338671,35119454,35260635,35260635,35656873,36460718,35836572
11458	female	28	CD/CRD	Cone-rod dystrophy	ABCA4	NM_000350	NA	c.1018T>C	p.(Tyr340His)	het	LP	28041643,32581362,34426522	trans confirmed
11458	female	28	CD/CRD	Cone-rod dystrophy	ABCA4	NM_000350	NA	c.2041C>T	p.(Arg681*)	het	P	10090887,19074458,24342785,24713488,25544989,25525159,28041643,28559085,29555955,29736279,31589614,29925512,32619608,31964843,31429209,32307445,32036094,32531858,35119454,36460718,36819107	trans confirmed
12651	female	24	CD/CRD	Cone-rod dystrophy	ABCA4	NM_000350	NA	c.2948C>T	p.(Thr983Ile)	het	LP	14517951,29555955,29925512,32531858,32531858,33301772
12651	female	24	CD/CRD	Cone-rod dystrophy	ABCA4	NM_000350	NA	c.4234C>T	p.(Gln1412*)	het	P	10090887,24713488,25640233,25283059,25525159,28559085,29555955,30204727,29847651,29925512,31964843,32307445,32531858,32531858,32531858,33749171,35119454,35836572
12840	male	66	CD/CRD	Cone-rod dystrophy	ABCA4	NM_000350	NA	c.2300T>A	p.(Val767Asp)	het	P	10711710,11687513,11687513,24713488,28559085,29555955,31589614,29925512,32619608,33375396,31964843,32531858,32531858,35119454,35260635,35260635,36460718,36819107
12840	male	66	CD/CRD	Cone-rod dystrophy	ABCA4	NM_000350	NA	c.3322C>T	p.(Arg1108Cys)	het	LP	9781034,16703556,19074458,24713488,25283059,26092729,28559085,29555955,30337596,31589614,29925512,30653986,32845050,32619608,32467599,31964843,32307445,31456290,31456290,32531858,32037395,34216551,33732702,35119454,35656873,36460718,35076026
12997	female	32	CD/CRD	Cone-rod dystrophy	ABCA4	NM_000350	NA	c.4793C>A	p.(Ala1598Asp)	hom	LP	10958761,19074458,20696155,22025579,23105016,25525159,28559085,31589614,29925512,32845050,32619608,31964843,32783370,31456290,31456290,31816670,34315337,34426522,35119454,35260635,35260635,36460718
1300	female	29	CD/CRD	Cone-rod dystrophy	ABCA4	NM_000350	NA	c.1622T>C	p.(Leu541Pro)	het	P	9781034,11017087,16103129,16103129,19217903,19074458,24509150,24713488,26593885,25712131,25712131,28041643,29186038,29114839,28559085,29068140,29555955,30204727,29847635,29925512,30718709,30653986,30643219,31573552,32619608,31964843,31429209,32307445,32783370,31456290,32581362,32531858,32037395,32141364,34315337,33369172,33749171,33851411,35119454,35260635,35260635,36460718,35836572,36672815
1300	female	29	CD/CRD	Cone-rod dystrophy	ABCA4	NM_000350	NA	c.3113C>T	p.(Ala1038Val)	het	P	9054934,9466990,15579991,16103129,16103129,19217903,19074458,22312191,24509150,25087612,25910913,26593885,25712131,28041643,28224992,28559085,29068140,29555955,30204727,29847635,30215852,30093795,31589614,30609409,29925512,30718709,30653986,30643219,32619608,31429209,31980526,32307445,32815999,31456290,32581362,32531858,32037395,32141364,32141364,34313030,34647987,34315337,34327195,34946930,33369…
1300	female	29	CD/CRD	Cone-rod dystrophy	ABCA4	NM_000350	NA	c.5461-10T>C	p.[Thr1821Aspfs*6,Thr1821Valfs*13]	het	P	15614537,10958763,19074458,20696155,22328824,22264887,23695285,25082885,24713488,23591405,25097241,26261413,25525159,26976702,27775217,27775217,28118664,28341476,29555955,30204727,29461686,29310964,30093795,29162642,28947085,30576320,31589614,29925512,30718709,31618761,30643219,32619608,32467599,31964843,31429209,31980526,32783370,32581362,32531858,32531858,32141364,33706644,34198153,34570182,337…
13119	male	11	CD/CRD	Cone-rod dystrophy	ABCA4	NM_000350	NA	c.1903C>T	p.(Gln635*)	het	P	10958763,25525159,28559085,29555955,31589614,32307445,32531858,32531858	trans confirmed
13119	male	11	CD/CRD	Cone-rod dystrophy	ABCA4	NM_000350	NA	c.1937+1G>A	p.?	het	P	10958763,24585425,25525159,28118664,29555955,29925512,31964843,32307445,33261146,32531858,32531858,32141364,33988224,34758253,35260635,35260635,36460718,35076026	trans confirmed
13298	male	60	CD/CRD	Cone-rod dystrophy	ABCA4	NM_000350	NA	c.194G>A	p.(Gly65Glu)	het	LP	10206579,28559085,29555955,29925512,31964843,32307445,32531858,36284460
13298	male	60	CD/CRD	Cone-rod dystrophy	ABCA4	NM_000350	NA	c.5603A>T	p.(Asn1868Ile)	het	VUS	11328725,11017087,21330655,24265693,26780318,27775217,28446513,30480703,29555955,30204727,30480704,29971439,30670881,29925512,31618761,30643219,32845050,32619608,33375396,32467599,31964843,31429209,32307445,32815999,31456290,31456290,32531858,32531858,32037395,33706644,34795310,34946930,34198153,34240658,33851411,36338671,35243166,35119454,35260635,35656873,36460718,35836572,35076026,35657619,366…
13298	male	60	CD/CRD	Cone-rod dystrophy	KCNV2	NM_133497	NA	c.8_11del	p.(Lys3Argfs*96)	het	P	21882291,31589614,31964843,32581362
13342	female	20	CD/CRD	Cone-rod dystrophy	ABCA4	NM_000350	NA	c.2531T>G	p.(Leu844Arg)	het	LP	20647261
13342	female	20	CD/CRD	Cone-rod dystrophy	ABCA4	NM_000350	NA	c.4200C>A	p.(Tyr1400*)	het	P	10090887,25525159,35119454,36460718,35076026
13363	female	40	CD/CRD	Cone-rod dystrophy	ABCA4	NM_000350	NA	c.1622T>C	p.(Leu541Pro)	het	P	9781034,11017087,16103129,16103129,19217903,19074458,24509150,24713488,26593885,25712131,25712131,28041643,29186038,29114839,28559085,29068140,29555955,30204727,29847635,29925512,30718709,30653986,30643219,31573552,32619608,31964843,31429209,32307445,32783370,31456290,32581362,32531858,32037395,32141364,34315337,33369172,33749171,33851411,35119454,35260635,35260635,36460718,35836572,36672815
13363	female	40	CD/CRD	Cone-rod dystrophy	ABCA4	NM_000350	NA	c.3113C>T	p.(Ala1038Val)	het	P	9054934,9466990,15579991,16103129,16103129,19217903,19074458,22312191,24509150,25087612,25910913,26593885,25712131,28041643,28224992,28559085,29068140,29555955,30204727,29847635,30215852,30093795,31589614,30609409,29925512,30718709,30653986,30643219,32619608,31429209,31980526,32307445,32815999,31456290,32581362,32531858,32037395,32141364,32141364,34313030,34647987,34315337,34327195,34946930,33369…
13363	female	40	CD/CRD	Cone-rod dystrophy	ABCA4	NM_000350	NA	c.5882G>A	p.(Gly1961Glu)	het	P	9295268,11017087,16103129,18161617,19217903,22025579,21786275,22661473,22264887,24265693,25082885,25640233,25087612,25097241,26593885,26247787,25921964,27884173,27535533,27775217,28130426,28157192,28224992,28571903,28611652,28327576,28181551,29114839,28492530,28118664,28559085,29555955,29847635,29765157,30060493,29769798,30156925,31589614,30609409,31814694,30924848,29925512,30718709,31725702,3157…
13460	female	41	CD/CRD	Cone-rod dystrophy	ABCA4	NM_000350	NA	c.3191-2A>G	p.?	het	P	22229821,24713488,28559085,31964843
13460	female	41	CD/CRD	Cone-rod dystrophy	ABCA4	NM_000350	NA	c.5936C>T	p.(Thr1979Ile)	het	LP	14517951,29925512,32531858
13762	male	12	CD/CRD	Cone-rod dystrophy	ABCA4	NM_000350	NA	c.5917del	p.(Val1973*)	hom	P	10958763,23755871,28041643,29099798,28341476,29555955,30576320,31589614,32619608,31964843,32036094,32581362,32531858,34315337,34327195,34758253,36338671,35119454,35260635,35260635,35656873,36460718,35836572
13977	male	29	CD/CRD	Cone-rod dystrophy	ABCA4	NM_000350	NA	c.1622T>C	p.(Leu541Pro)	het	P	9781034,11017087,16103129,16103129,19217903,19074458,24509150,24713488,26593885,25712131,25712131,28041643,29186038,29114839,28559085,29068140,29555955,30204727,29847635,29925512,30718709,30653986,30643219,31573552,32619608,31964843,31429209,32307445,32783370,31456290,32581362,32531858,32037395,32141364,34315337,33369172,33749171,33851411,35119454,35260635,35260635,36460718,35836572,36672815
13977	male	29	CD/CRD	Cone-rod dystrophy	ABCA4	NM_000350	NA	c.3113C>T	p.(Ala1038Val)	het	P	9054934,9466990,15579991,16103129,16103129,19217903,19074458,22312191,24509150,25087612,25910913,26593885,25712131,28041643,28224992,28559085,29068140,29555955,30204727,29847635,30215852,30093795,31589614,30609409,29925512,30718709,30653986,30643219,32619608,31429209,31980526,32307445,32815999,31456290,32581362,32531858,32037395,32141364,32141364,34313030,34647987,34315337,34327195,34946930,33369…
13977	male	29	CD/CRD	Cone-rod dystrophy	ABCA4	NM_000350	NA	c.5882G>A	p.(Gly1961Glu)	het	P	9295268,11017087,16103129,18161617,19217903,22025579,21786275,22661473,22264887,24265693,25082885,25640233,25087612,25097241,26593885,26247787,25921964,27884173,27535533,27775217,28130426,28157192,28224992,28571903,28611652,28327576,28181551,29114839,28492530,28118664,28559085,29555955,29847635,29765157,30060493,29769798,30156925,31589614,30609409,31814694,30924848,29925512,30718709,31725702,3157…
13977	male	29	CD/CRD	Cone-rod dystrophy	CNGB3	NM_019098	NA	c.1148del	p.(Thr383Ilefs*13)	het	P	10888875,12815043,16379026,20079539,22975760,23805033,28041643,28041643,29053603,28746191,28341476,28341476,30418171,30337596,30190494,28929832,29769798,30609409,30718709,31964843,31964843,31429209,31980526,32036094,32581362,32531858,31816670,31816670,32037395,32860008,33562422,34426522,33737949,33749171,34758253,34449556,33851411,35119454,35260635,36460718,35456422,36672815
14025	male	32	CD/CRD	Cone-rod dystrophy	ABCA4	NM_000350	NA	c.2588G>C	p.[Gly863Ala,Gly863del]	het	P	9054934,12192456,3002862,10090887,10612508,11017087,11919200,20981092,23144455,22264887,24082139,23695285,25082885,24713488,25333069,25097241,24154662,25283059,26247787,28041643,28559085,28341476,28446513,29555955,30215852,29310964,29431110,29162642,30609409,29925512,30718709,30643219,32845050,32619608,32467599,31964843,31429209,31980526,32307445,32913387,32036094,32815999,31456290,32581362,32531…
14025	male	32	CD/CRD	Cone-rod dystrophy	ABCA4	NM_000350	NA	c.5882G>A	p.(Gly1961Glu)	het	P	9295268,11017087,16103129,18161617,19217903,22025579,21786275,22661473,22264887,24265693,25082885,25640233,25087612,25097241,26593885,26247787,25921964,27884173,27535533,27775217,28130426,28157192,28224992,28571903,28611652,28327576,28181551,29114839,28492530,28118664,28559085,29555955,29847635,29765157,30060493,29769798,30156925,31589614,30609409,31814694,30924848,29925512,30718709,31725702,3157…
14025	male	32	CD/CRD	Cone-rod dystrophy	ABCA4	NM_000350	NA	c.656G>C	p.(Arg219Thr)	het	P	14517951,26720470,29555955,29925512,31964843,32307445,31816670,33706644
14025	male	32	CD/CRD	Cone-rod dystrophy	ABCA4	NM_000350	NA	c.5603A>T	p.(Asn1868Ile)	het	VUS	11328725,11017087,21330655,24265693,26780318,27775217,28446513,30480703,29555955,30204727,30480704,29971439,30670881,29925512,31618761,30643219,32845050,32619608,33375396,32467599,31964843,31429209,32307445,32815999,31456290,31456290,32531858,32531858,32037395,33706644,34795310,34946930,34198153,34240658,33851411,36338671,35243166,35119454,35260635,35656873,36460718,35836572,35076026,35657619,366…
14107	male	16	CD/CRD	Cone-rod dystrophy	ABCA4	NM_000350	NA	c.5917del	p.(Val1973*)	hom	P	10958763,23755871,28041643,29099798,28341476,29555955,30576320,31589614,32619608,31964843,32036094,32581362,32531858,34315337,34327195,34758253,36338671,35119454,35260635,35260635,35656873,36460718,35836572	homozygosity confirmed
14162	male	24	CD/CRD	Cone-rod dystrophy	ABCA4	NM_000350	NA	c.2905A>C	p.(Lys969Gln)	hom	LP	found in this study
14260	female	39	CD/CRD	Cone-rod dystrophy	ABCA4	NM_000350	NA	c.4234C>T	p.(Gln1412*)	het	P	10090887,24713488,25640233,25283059,25525159,28559085,29555955,30204727,29847651,29925512,31964843,32307445,32531858,32531858,32531858,33749171,35119454,35836572
14260	female	39	CD/CRD	Cone-rod dystrophy	ABCA4	NM_000350	NA	c.3113C>T	p.(Ala1038Val)	het	P	9054934,9466990,15579991,16103129,16103129,19217903,19074458,22312191,24509150,25087612,25910913,26593885,25712131,28041643,28224992,28559085,29068140,29555955,30204727,29847635,30215852,30093795,31589614,30609409,29925512,30718709,30653986,30643219,32619608,31429209,31980526,32307445,32815999,31456290,32581362,32531858,32037395,32141364,32141364,34313030,34647987,34315337,34327195,34946930,33369…
14344	male	32	CD/CRD	Cone-rod dystrophy	ABCA4	NM_000350	NA	c.1622T>C	p.(Leu541Pro)	het	P	9781034,11017087,16103129,16103129,19217903,19074458,24509150,24713488,26593885,25712131,25712131,28041643,29186038,29114839,28559085,29068140,29555955,30204727,29847635,29925512,30718709,30653986,30643219,31573552,32619608,31964843,31429209,32307445,32783370,31456290,32581362,32531858,32037395,32141364,34315337,33369172,33749171,33851411,35119454,35260635,35260635,36460718,35836572,36672815	trans assumed (c.[1622T>C;3113C>T;4469G>A];[5603A>T])
14344	male	32	CD/CRD	Cone-rod dystrophy	ABCA4	NM_000350	NA	c.3113C>T	p.(Ala1038Val)	het	P	9054934,9466990,15579991,16103129,16103129,19217903,19074458,22312191,24509150,25087612,25910913,26593885,25712131,28041643,28224992,28559085,29068140,29555955,30204727,29847635,30215852,30093795,31589614,30609409,29925512,30718709,30653986,30643219,32619608,31429209,31980526,32307445,32815999,31456290,32581362,32531858,32037395,32141364,32141364,34313030,34647987,34315337,34327195,34946930,33369…	trans assumed (c.[1622T>C;3113C>T;4469G>A];[5603A>T])
14344	male	32	CD/CRD	Cone-rod dystrophy	ABCA4	NM_000350	NA	c.4469G>A	p.(Cys1490Tyr)	het	P	9973280,11017087,16103129,23695285,25082885,24713488,25097241,25472526,28118664,30204727,29310964,31589614,29925512,32619608,32467599,31964843,31429209,31980526,32307445,32581362,32531858,33706644,33749171,34758253,36338671,35119454,36209838,36460718,35456422,36672815	trans assumed (c.[1622T>C;3113C>T;4469G>A];[5603A>T])
14344	male	32	CD/CRD	Cone-rod dystrophy	ABCA4	NM_000350	NA	c.5603A>T	p.(Asn1868Ile)	het	VUS	11328725,11017087,21330655,24265693,26780318,27775217,28446513,30480703,29555955,30204727,30480704,29971439,30670881,29925512,31618761,30643219,32845050,32619608,33375396,32467599,31964843,31429209,32307445,32815999,31456290,31456290,32531858,32531858,32037395,33706644,34795310,34946930,34198153,34240658,33851411,36338671,35243166,35119454,35260635,35656873,36460718,35836572,35076026,35657619,366…	trans assumed (c.[1622T>C;3113C>T;4469G>A];[5603A>T])
14389	male	16	CD/CRD	Cone-rod dystrophy	ABCA4	NM_000350	NA	c.5312+1G>A	p.?	het	P	21911583,28118664,28947085,29925512,31964843,32307445,32413971,31456290	trans confirmed	found in 2 affected family members
14389	male	16	CD/CRD	Cone-rod dystrophy	ABCA4	NM_000350	NA	c.5413A>G	p.(Asn1805Asp)	het	LP	11385708,18334942,31573552,32619608,33375396,31964843,32531858,35119454,36460718,35836572	trans confirmed	found in 2 affected family members
14529	female	7	CD/CRD	Cone-rod dystrophy	ABCA4	NM_000350	NA	c.5917del	p.(Val1973*)	hom	P	10958763,23755871,28041643,29099798,28341476,29555955,30576320,31589614,32619608,31964843,32036094,32581362,32531858,34315337,34327195,34758253,36338671,35119454,35260635,35260635,35656873,36460718,35836572
14635	female	18	CD/CRD	Cone-rod dystrophy	ABCA4	NM_000350	NA	c.6601_6602del	p.(Arg2201Alafs*49)	het	P	10958761,20647261,31980526,32307445	trans assumed
14635	female	18	CD/CRD	Cone-rod dystrophy	ABCA4	NM_000350	NA	c.6079C>T	p.(Leu2027Phe)	het	P	9054934,11123914,19074458,23695285,24713488,28559085,29555955,29847635,29310964,30093795,30093795,31589614,30609409,29925512,32845050,31964843,31429209,32810830,32307445,32531858,33706644,34795310,34946930,35119454,36460718,35076026,35456422,36672815	trans assumed
14974	male	13	CD/CRD	Cone-rod dystrophy	ABCA4	NM_000350	NA	c.5917del	p.(Val1973*)	hom	P	10958763,23755871,28041643,29099798,28341476,29555955,30576320,31589614,32619608,31964843,32036094,32581362,32531858,34315337,34327195,34758253,36338671,35119454,35260635,35260635,35656873,36460718,35836572	homozygosity confirmed
14994	female	29	CD/CRD	Cone-rod dystrophy	ABCA4	NM_000350	NA	c.885del	p.(Leu296Cysfs*4)	het	P	21911583,27739528,28041643,28947085,29925512,30718709,31964843,32581362,31816670,33301772,33301772,36460718,35754085
14994	female	29	CD/CRD	Cone-rod dystrophy	ABCA4	NM_000350	NA	c.5923G>C	p.(Gly1975Arg)	het	LP	10958763,30204727,36460718
16144	male	59	CD/CRD	Cone-rod dystrophy	ABCA4	NM_000350	NA	c.5572T>A	p.(Tyr1858Asn)	het	LP	31589614,31964843,36460718
16144	male	59	CD/CRD	Cone-rod dystrophy	ABCA4	NM_000350	NA	c.5603A>T	p.(Asn1868Ile)	het	VUS	11328725,11017087,21330655,24265693,26780318,27775217,28446513,30480703,29555955,30204727,30480704,29971439,30670881,29925512,31618761,30643219,32845050,32619608,33375396,32467599,31964843,31429209,32307445,32815999,31456290,31456290,32531858,32531858,32037395,33706644,34795310,34946930,34198153,34240658,33851411,36338671,35243166,35119454,35260635,35656873,36460718,35836572,35076026,35657619,366…
16283	male	18	CD/CRD	Cone-rod dystrophy	ABCA4	NM_000350	NA	c.5917del	p.(Val1973*)	hom	P	10958763,23755871,28041643,29099798,28341476,29555955,30576320,31589614,32619608,31964843,32036094,32581362,32531858,34315337,34327195,34758253,36338671,35119454,35260635,35260635,35656873,36460718,35836572
16283	male	18	CD/CRD	Cone-rod dystrophy	PDE6H	NM_006205	NA	c.35C>G	p.(Ser12*)	het	P	22901948,27479814,27472364,31589614,31964843,31429209,34315337,35567543
16658	female	24	CD/CRD	Cone-rod dystrophy	ABCA4	NM_000350	NA	c.5917del	p.(Val1973*)	hom	P	10958763,23755871,28041643,29099798,28341476,29555955,30576320,31589614,32619608,31964843,32036094,32581362,32531858,34315337,34327195,34758253,36338671,35119454,35260635,35260635,35656873,36460718,35836572
1667	female	58	CD/CRD	Cone-rod dystrophy	ABCA4	NM_000350	NA	c.3377T>C	p.(Leu1126Pro)	hom	P	25066811,30576320,31964843,32307445
16705	female	35	CD/CRD	Cone-rod dystrophy	ABCA4	NM_000350	NA	c.5413A>G	p.(Asn1805Asp)	het	LP	11385708,18334942,31573552,32619608,33375396,31964843,32531858,35119454,36460718,35836572
16705	female	35	CD/CRD	Cone-rod dystrophy	ABCA4	NM_000350	Ex 35	c.4880_4903dup	p.(Leu1627_A1a1634dup)	het	LP	found in this study
17040	female	30	CD/CRD	Cone-rod dystrophy	ABCA4	NM_000350	NA	c.5461-10T>C	p.[Thr1821Aspfs*6,Thr1821Valfs*13]	het	P	15614537,10958763,19074458,20696155,22328824,22264887,23695285,25082885,24713488,23591405,25097241,26261413,25525159,26976702,27775217,27775217,28118664,28341476,29555955,30204727,29461686,29310964,30093795,29162642,28947085,30576320,31589614,29925512,30718709,31618761,30643219,32619608,32467599,31964843,31429209,31980526,32783370,32581362,32531858,32531858,32141364,33706644,34198153,34570182,337…
17040	female	30	CD/CRD	Cone-rod dystrophy	ABCA4	NM_000350	NA	c.1622T>C	p.(Leu541Pro)	het	P	9781034,11017087,16103129,16103129,19217903,19074458,24509150,24713488,26593885,25712131,25712131,28041643,29186038,29114839,28559085,29068140,29555955,30204727,29847635,29925512,30718709,30653986,30643219,31573552,32619608,31964843,31429209,32307445,32783370,31456290,32581362,32531858,32037395,32141364,34315337,33369172,33749171,33851411,35119454,35260635,35260635,36460718,35836572,36672815
17040	female	30	CD/CRD	Cone-rod dystrophy	ABCA4	NM_000350	NA	c.3113C>T	p.(Ala1038Val)	het	P	9054934,9466990,15579991,16103129,16103129,19217903,19074458,22312191,24509150,25087612,25910913,26593885,25712131,28041643,28224992,28559085,29068140,29555955,30204727,29847635,30215852,30093795,31589614,30609409,29925512,30718709,30653986,30643219,32619608,31429209,31980526,32307445,32815999,31456290,32581362,32531858,32037395,32141364,32141364,34313030,34647987,34315337,34327195,34946930,33369…
17143	male	46	CD/CRD	Cone-rod dystrophy	ABCA4	NM_000350	NA	c.1622T>C	p.(Leu541Pro)	het	P	9781034,11017087,16103129,16103129,19217903,19074458,24509150,24713488,26593885,25712131,25712131,28041643,29186038,29114839,28559085,29068140,29555955,30204727,29847635,29925512,30718709,30653986,30643219,31573552,32619608,31964843,31429209,32307445,32783370,31456290,32581362,32531858,32037395,32141364,34315337,33369172,33749171,33851411,35119454,35260635,35260635,36460718,35836572,36672815
17143	male	46	CD/CRD	Cone-rod dystrophy	ABCA4	NM_000350	NA	c.5882G>A	p.(Gly1961Glu)	het	P	9295268,11017087,16103129,18161617,19217903,22025579,21786275,22661473,22264887,24265693,25082885,25640233,25087612,25097241,26593885,26247787,25921964,27884173,27535533,27775217,28130426,28157192,28224992,28571903,28611652,28327576,28181551,29114839,28492530,28118664,28559085,29555955,29847635,29765157,30060493,29769798,30156925,31589614,30609409,31814694,30924848,29925512,30718709,31725702,3157…
17143	male	46	CD/CRD	Cone-rod dystrophy	ABCA4	NM_000350	NA	c.3113C>T	p.(Ala1038Val)	het	P	9054934,9466990,15579991,16103129,16103129,19217903,19074458,22312191,24509150,25087612,25910913,26593885,25712131,28041643,28224992,28559085,29068140,29555955,30204727,29847635,30215852,30093795,31589614,30609409,29925512,30718709,30653986,30643219,32619608,31429209,31980526,32307445,32815999,31456290,32581362,32531858,32037395,32141364,32141364,34313030,34647987,34315337,34327195,34946930,33369…
17203	male	12	CD/CRD	Cone-rod dystrophy	ABCA4	NM_000350	NA	c.5917del	p.(Val1973*)	hom	P	10958763,23755871,28041643,29099798,28341476,29555955,30576320,31589614,32619608,31964843,32036094,32581362,32531858,34315337,34327195,34758253,36338671,35119454,35260635,35260635,35656873,36460718,35836572
17204	female	31	CD/CRD	Cone-rod dystrophy	ABCA4	NM_000350	NA	c.1789C>T	p.(Pro597Ser)	het	LP	15494742,28118664,31964843	trans confirmed (c.[1789C>T;1918C>G;5603A>T];[5461-10T>C;5603A>T])	found in 2 affected family members
17204	female	31	CD/CRD	Cone-rod dystrophy	ABCA4	NM_000350	NA	c.1918C>G	p.(Pro640Ala)	het	LP	28118664,32307445,34426522	trans confirmed (c.[1789C>T;1918C>G;5603A>T];[5461-10T>C;5603A>T])	found in 2 affected family members
17204	female	31	CD/CRD	Cone-rod dystrophy	ABCA4	NM_000350	NA	c.5461-10T>C	p.[Thr1821Aspfs*6,Thr1821Valfs*13]	het	P	15614537,10958763,19074458,20696155,22328824,22264887,23695285,25082885,24713488,23591405,25097241,26261413,25525159,26976702,27775217,27775217,28118664,28341476,29555955,30204727,29461686,29310964,30093795,29162642,28947085,30576320,31589614,29925512,30718709,31618761,30643219,32619608,32467599,31964843,31429209,31980526,32783370,32581362,32531858,32531858,32141364,33706644,34198153,34570182,337…	trans confirmed (c.[1789C>T;1918C>G;5603A>T];[5461-10T>C;5603A>T])	found in 2 affected family members
17204	female	31	CD/CRD	Cone-rod dystrophy	ABCA4	NM_000350	NA	c.5603A>T	p.(Asn1868Ile)	hom	VUS	11328725,11017087,21330655,24265693,26780318,27775217,28446513,30480703,29555955,30204727,30480704,29971439,30670881,29925512,31618761,30643219,32845050,32619608,33375396,32467599,31964843,31429209,32307445,32815999,31456290,31456290,32531858,32531858,32037395,33706644,34795310,34946930,34198153,34240658,33851411,36338671,35243166,35119454,35260635,35656873,36460718,35836572,35076026,35657619,366…	trans confirmed (c.[1789C>T;1918C>G;5603A>T];[5461-10T>C;5603A>T])	found in 2 affected family members
17275	male	14	CD/CRD	Cone-rod dystrophy	ABCA4	NM_000350	NA	c.5917del	p.(Val1973*)	hom	P	10958763,23755871,28041643,29099798,28341476,29555955,30576320,31589614,32619608,31964843,32036094,32581362,32531858,34315337,34327195,34758253,36338671,35119454,35260635,35260635,35656873,36460718,35836572
17371	male	22	CD/CRD	Cone-rod dystrophy	ABCA4	NM_000350	NA	c.1622T>C	p.(Leu541Pro)	hom	P	9781034,11017087,16103129,16103129,19217903,19074458,24509150,24713488,26593885,25712131,25712131,28041643,29186038,29114839,28559085,29068140,29555955,30204727,29847635,29925512,30718709,30653986,30643219,31573552,32619608,31964843,31429209,32307445,32783370,31456290,32581362,32531858,32037395,32141364,34315337,33369172,33749171,33851411,35119454,35260635,35260635,36460718,35836572,36672815	homozygosity confirmed
17371	male	22	CD/CRD	Cone-rod dystrophy	ABCA4	NM_000350	NA	c.3113C>T	p.(Ala1038Val)	hom	P	9054934,9466990,15579991,16103129,16103129,19217903,19074458,22312191,24509150,25087612,25910913,26593885,25712131,28041643,28224992,28559085,29068140,29555955,30204727,29847635,30215852,30093795,31589614,30609409,29925512,30718709,30653986,30643219,32619608,31429209,31980526,32307445,32815999,31456290,32581362,32531858,32037395,32141364,32141364,34313030,34647987,34315337,34327195,34946930,33369…	homozygosity confirmed
17476	female	24	CD/CRD	Cone-rod dystrophy	ABCA4	NM_000350	NA	c.5381C>A	p.(Ala1794Asp)	het	LP	10090887,28041643,29555955,30093795,30093795,33375396,31964843,32581362,36672815	trans confirmed
17476	female	24	CD/CRD	Cone-rod dystrophy	ABCA4	NM_000350	NA	c.4234C>T	p.(Gln1412*)	het	P	10090887,24713488,25640233,25283059,25525159,28559085,29555955,30204727,29847651,29925512,31964843,32307445,32531858,32531858,32531858,33749171,35119454,35836572	trans confirmed
17630	male	33	CD/CRD	Cone-rod dystrophy	ABCA4	NM_000350	NA	c.6478A>G	p.(Lys2160Glu)	het	LP	2.22298e+07
17630	male	33	CD/CRD	Cone-rod dystrophy	ABCA4	NM_000350	NA	c.5461-10T>C	p.[Thr1821Aspfs*6,Thr1821Valfs*13]	het	P	15614537,10958763,19074458,20696155,22328824,22264887,23695285,25082885,24713488,23591405,25097241,26261413,25525159,26976702,27775217,27775217,28118664,28341476,29555955,30204727,29461686,29310964,30093795,29162642,28947085,30576320,31589614,29925512,30718709,31618761,30643219,32619608,32467599,31964843,31429209,31980526,32783370,32581362,32531858,32531858,32141364,33706644,34198153,34570182,337…
17630	male	33	CD/CRD	Cone-rod dystrophy	ABCA4	NM_000350	NA	c.5603A>T	p.(Asn1868Ile)	het	VUS	11328725,11017087,21330655,24265693,26780318,27775217,28446513,30480703,29555955,30204727,30480704,29971439,30670881,29925512,31618761,30643219,32845050,32619608,33375396,32467599,31964843,31429209,32307445,32815999,31456290,31456290,32531858,32531858,32037395,33706644,34795310,34946930,34198153,34240658,33851411,36338671,35243166,35119454,35260635,35656873,36460718,35836572,35076026,35657619,366…
17702	male	45	CD/CRD	Cone-rod dystrophy	ABCA4	NM_000350	NA	c.2041C>T	p.(Arg681*)	hom	P	10090887,19074458,24342785,24713488,25544989,25525159,28041643,28559085,29555955,29736279,31589614,29925512,32619608,31964843,31429209,32307445,32036094,32531858,35119454,36460718,36819107
17702	male	45	CD/CRD	Cone-rod dystrophy	ABCA4	NM_000350	NA	c.5018+2T>C	p.?	het	P	19074458,25525159,28118664,28947085,31589614,29925512,32307445,32581362,32531858,35119454,35260635,35260635,36460718
17717	male	21	CD/CRD	Cone-rod dystrophy	ABCA4	NM_000350	NA	c.768G>T	p.[Val256=,Leu257Valfs*17]	het	P	20647261,10090887,28118664,29555955,29162642,31589614,29925512,30718709,31964843,31429209,32810830,32307445,32581362,32531858,32531858,32531858,33706644,33851411,36338671,35112029,35119454,36460718,35076026,36819107,36819107,19074458,22264887,23695285,22968130,24453473,26261413,29555955,29310964,28771251,29162642,31618761,31573552
17717	male	21	CD/CRD	Cone-rod dystrophy	ABCA4	NM_000350	NA	c.2564G>A	p.(Trp855*)	het	P	12192456,25525159,29925512,32467599,31964843,31429209,32307445,35076026
17932	male	32	CD/CRD	Cone-rod dystrophy	ABCA4	NM_000350	NA	c.1622T>C	p.(Leu541Pro)	hom	P	9781034,11017087,16103129,16103129,19217903,19074458,24509150,24713488,26593885,25712131,25712131,28041643,29186038,29114839,28559085,29068140,29555955,30204727,29847635,29925512,30718709,30653986,30643219,31573552,32619608,31964843,31429209,32307445,32783370,31456290,32581362,32531858,32037395,32141364,34315337,33369172,33749171,33851411,35119454,35260635,35260635,36460718,35836572,36672815
17932	male	32	CD/CRD	Cone-rod dystrophy	ABCA4	NM_000350	NA	c.3113C>T	p.(Ala1038Val)	hom	P	9054934,9466990,15579991,16103129,16103129,19217903,19074458,22312191,24509150,25087612,25910913,26593885,25712131,28041643,28224992,28559085,29068140,29555955,30204727,29847635,30215852,30093795,31589614,30609409,29925512,30718709,30653986,30643219,32619608,31429209,31980526,32307445,32815999,31456290,32581362,32531858,32037395,32141364,32141364,34313030,34647987,34315337,34327195,34946930,33369…
1827	female	8	CD/CRD	Cone-rod dystrophy	ABCA4	NM_000350	NA	c.3113C>T	p.(Ala1038Val)	het	P	9054934,9466990,15579991,16103129,16103129,19217903,19074458,22312191,24509150,25087612,25910913,26593885,25712131,28041643,28224992,28559085,29068140,29555955,30204727,29847635,30215852,30093795,31589614,30609409,29925512,30718709,30653986,30643219,32619608,31429209,31980526,32307445,32815999,31456290,32581362,32531858,32037395,32141364,32141364,34313030,34647987,34315337,34327195,34946930,33369…
1827	female	8	CD/CRD	Cone-rod dystrophy	ABCA4	NM_000350	NA	c.4234C>T	p.(Gln1412*)	het	P	10090887,24713488,25640233,25283059,25525159,28559085,29555955,30204727,29847651,29925512,31964843,32307445,32531858,32531858,32531858,33749171,35119454,35836572
1827	female	8	CD/CRD	Cone-rod dystrophy	ABCA4	NM_000350	NA	c.1622T>C	p.(Leu541Pro)	het	P	9781034,11017087,16103129,16103129,19217903,19074458,24509150,24713488,26593885,25712131,25712131,28041643,29186038,29114839,28559085,29068140,29555955,30204727,29847635,29925512,30718709,30653986,30643219,31573552,32619608,31964843,31429209,32307445,32783370,31456290,32581362,32531858,32037395,32141364,34315337,33369172,33749171,33851411,35119454,35260635,35260635,36460718,35836572,36672815
18596	female	60	CD/CRD	Cone-rod dystrophy	ABCA4	NM_000350	NA	c.1622T>C	p.(Leu541Pro)	hom	P	9781034,11017087,16103129,16103129,19217903,19074458,24509150,24713488,26593885,25712131,25712131,28041643,29186038,29114839,28559085,29068140,29555955,30204727,29847635,29925512,30718709,30653986,30643219,31573552,32619608,31964843,31429209,32307445,32783370,31456290,32581362,32531858,32037395,32141364,34315337,33369172,33749171,33851411,35119454,35260635,35260635,36460718,35836572,36672815
18596	female	60	CD/CRD	Cone-rod dystrophy	ABCA4	NM_000350	NA	c.3113C>T	p.(Ala1038Val)	hom	P	9054934,9466990,15579991,16103129,16103129,19217903,19074458,22312191,24509150,25087612,25910913,26593885,25712131,28041643,28224992,28559085,29068140,29555955,30204727,29847635,30215852,30093795,31589614,30609409,29925512,30718709,30653986,30643219,32619608,31429209,31980526,32307445,32815999,31456290,32581362,32531858,32037395,32141364,32141364,34313030,34647987,34315337,34327195,34946930,33369…
18775	female	13	CD/CRD	Cone-rod dystrophy	ABCA4	NM_000350	NA	c.2933G>A	p.(Gly978Asp)	het	LP	11702214,32531858,36460718	trans confirmed (c.[2588G>C;5603A>T];[2933G>A;5603A>T])	found in 3 affected family members
18775	female	13	CD/CRD	Cone-rod dystrophy	ABCA4	NM_000350	NA	c.2588G>C	p.[Gly863Ala,Gly863del]	het	P	9054934,12192456,3002862,10090887,10612508,11017087,11919200,20981092,23144455,22264887,24082139,23695285,25082885,24713488,25333069,25097241,24154662,25283059,26247787,28041643,28559085,28341476,28446513,29555955,30215852,29310964,29431110,29162642,30609409,29925512,30718709,30643219,32845050,32619608,32467599,31964843,31429209,31980526,32307445,32913387,32036094,32815999,31456290,32581362,32531…	trans confirmed (c.[2588G>C;5603A>T];[2933G>A;5603A>T])	found in 3 affected family members
18775	female	13	CD/CRD	Cone-rod dystrophy	ABCA4	NM_000350	NA	c.5603A>T	p.(Asn1868Ile)	hom	VUS	11328725,11017087,21330655,24265693,26780318,27775217,28446513,30480703,29555955,30204727,30480704,29971439,30670881,29925512,31618761,30643219,32845050,32619608,33375396,32467599,31964843,31429209,32307445,32815999,31456290,31456290,32531858,32531858,32037395,33706644,34795310,34946930,34198153,34240658,33851411,36338671,35243166,35119454,35260635,35656873,36460718,35836572,35076026,35657619,366…	trans confirmed (c.[2588G>C;5603A>T];[2933G>A;5603A>T])	found in 3 affected family members
1886	female	23	CD/CRD	Cone-rod dystrophy	ABCA4	NM_000350	NA	c.5461-10T>C	p.[Thr1821Aspfs*6,Thr1821Valfs*13]	hom	P	15614537,10958763,19074458,20696155,22328824,22264887,23695285,25082885,24713488,23591405,25097241,26261413,25525159,26976702,27775217,27775217,28118664,28341476,29555955,30204727,29461686,29310964,30093795,29162642,28947085,30576320,31589614,29925512,30718709,31618761,30643219,32619608,32467599,31964843,31429209,31980526,32783370,32581362,32531858,32531858,32141364,33706644,34198153,34570182,337…
18927	female	63	CD/CRD	Cone-rod dystrophy	ABCA4	NM_000350	NA	c.6079C>T	p.(Leu2027Phe)	het	P	9054934,11123914,19074458,23695285,24713488,28559085,29555955,29847635,29310964,30093795,30093795,31589614,30609409,29925512,32845050,31964843,31429209,32810830,32307445,32531858,33706644,34795310,34946930,35119454,36460718,35076026,35456422,36672815
18927	female	63	CD/CRD	Cone-rod dystrophy	ABCA4	NM_000350	NA	c.108del	p.(Leu37Trpfs*3)	het	P	1.00909e+07
19028	female	19	CD/CRD	Cone-rod dystrophy	ABCA4	NM_000350	NA	c.5461-10T>C	p.[Thr1821Aspfs*6,Thr1821Valfs*13]	het	P	15614537,10958763,19074458,20696155,22328824,22264887,23695285,25082885,24713488,23591405,25097241,26261413,25525159,26976702,27775217,27775217,28118664,28341476,29555955,30204727,29461686,29310964,30093795,29162642,28947085,30576320,31589614,29925512,30718709,31618761,30643219,32619608,32467599,31964843,31429209,31980526,32783370,32581362,32531858,32531858,32141364,33706644,34198153,34570182,337…
19028	female	19	CD/CRD	Cone-rod dystrophy	ABCA4	NM_000350	NA	c.2005_2006del	p.(Met669Aspfs*96)	het	P	9973280,29925512,32531858
1993	male	51	CD/CRD	Cone-rod dystrophy	ABCA4	NM_000350	NA	c.5196+1G>A	p.?	het	P	9295268,16103129,25097241,26161775,25525159,27739528,28118664,28118664,30204727,31589614,29925512,32619608,31429209,32307445,33090715,32845068,31456290,33261146,32531858,31736247,34426522,33301772,35119454,35260635,35260635,36460718,35076026
1993	male	51	CD/CRD	Cone-rod dystrophy	ABCA4	NM_000350	NA	c.4234C>T	p.(Gln1412*)	het	P	10090887,24713488,25640233,25283059,25525159,28559085,29555955,30204727,29847651,29925512,31964843,32307445,32531858,32531858,32531858,33749171,35119454,35836572
2046	male	14	CD/CRD	Cone-rod dystrophy	ABCA4	NM_000350	NA	c.5917del	p.(Val1973*)	hom	P	10958763,23755871,28041643,29099798,28341476,29555955,30576320,31589614,32619608,31964843,32036094,32581362,32531858,34315337,34327195,34758253,36338671,35119454,35260635,35260635,35656873,36460718,35836572
2092	female	47	CD/CRD	Cone-rod dystrophy	ABCA4	NM_000350	NA	c.5714+5G>A	p.(Glu1863Leufs*33)	het	P	9466990,10413692,19074458,24265693,28341476,29555955,30093795,30093795,29162642,31589614,29925512,32619608,32467599,31964843,31429209,31980526,32307445,33302505,32783370,32815999,31456290,32581362,32531858,32531858,33706644,34327195,34758253,35119454,35260635,35260635,36209838,36460718,35836572,35076026
2092	female	47	CD/CRD	Cone-rod dystrophy	ABCA4	NM_000350	NA	c.194G>A	p.(Gly65Glu)	het	LP	10206579,28559085,29555955,29925512,31964843,32307445,32531858,36284460
21060	male	9	CD/CRD	Cone-rod dystrophy	ABCA4	NM_000350	NA	c.6609C>A	p.(Tyr2203*)	het	P	1.09588e+07
21060	male	9	CD/CRD	Cone-rod dystrophy	ABCA4	NM_000350	NA	c.5311G>A	p.(Gly1771Arg)	het	LP	26766544,29925512,31964843,32307445,32531858
21260	male	20	CD/CRD	Cone-rod dystrophy	ABCA4	NM_000350	NA	c.5882G>A	p.(Gly1961Glu)	het	P	9295268,11017087,16103129,18161617,19217903,22025579,21786275,22661473,22264887,24265693,25082885,25640233,25087612,25097241,26593885,26247787,25921964,27884173,27535533,27775217,28130426,28157192,28224992,28571903,28611652,28327576,28181551,29114839,28492530,28118664,28559085,29555955,29847635,29765157,30060493,29769798,30156925,31589614,30609409,31814694,30924848,29925512,30718709,31725702,3157…
21260	male	20	CD/CRD	Cone-rod dystrophy	ABCA4	NM_000350	NA	c.2950T>C	p.(Ser984Pro)	het	LP	found in this study	de novo confirmed
21548	female	46	CD/CRD	Cone-rod dystrophy	ABCA4	NM_000350	NA	c.2440G>A	p.(Glu814Lys)	hom	LP	found in this study
2162	female	28	CD/CRD	Cone-rod dystrophy	ABCA4	NM_000350	NA	c.67-2A>G	p.?	het	P	2.81187e+07
2162	female	28	CD/CRD	Cone-rod dystrophy	ABCA4	NM_000350	NA	c.3322C>T	p.(Arg1108Cys)	het	LP	9781034,16703556,19074458,24713488,25283059,26092729,28559085,29555955,30337596,31589614,29925512,30653986,32845050,32619608,32467599,31964843,32307445,31456290,31456290,32531858,32037395,34216551,33732702,35119454,35656873,36460718,35076026
21754	male	12	CD/CRD	Cone-rod dystrophy	ABCA4	NM_000350	NA	c.571_580dup	p.(Gly194Valfs*89)	het	P	found in this study		found in 2 affected family members
21754	male	12	CD/CRD	Cone-rod dystrophy	ABCA4	NM_000350	NA	c.1622T>C	p.(Leu541Pro)	het	P	9781034,11017087,16103129,16103129,19217903,19074458,24509150,24713488,26593885,25712131,25712131,28041643,29186038,29114839,28559085,29068140,29555955,30204727,29847635,29925512,30718709,30653986,30643219,31573552,32619608,31964843,31429209,32307445,32783370,31456290,32581362,32531858,32037395,32141364,34315337,33369172,33749171,33851411,35119454,35260635,35260635,36460718,35836572,36672815		found in 2 affected family members
21754	male	12	CD/CRD	Cone-rod dystrophy	ABCA4	NM_000350	NA	c.3113C>T	p.(Ala1038Val)	het	P	9054934,9466990,15579991,16103129,16103129,19217903,19074458,22312191,24509150,25087612,25910913,26593885,25712131,28041643,28224992,28559085,29068140,29555955,30204727,29847635,30215852,30093795,31589614,30609409,29925512,30718709,30653986,30643219,32619608,31429209,31980526,32307445,32815999,31456290,32581362,32531858,32037395,32141364,32141364,34313030,34647987,34315337,34327195,34946930,33369…		found in 2 affected family members
21770	female	10	CD/CRD	Cone-rod dystrophy	ABCA4	NM_000350	NA	c.4139C>T	p.(Pro1380Leu)	het	P	9973280,15579991,19074458,25087612,25283059,27030965,28559085,28341476,30204727,28947085,31589614,29925512,31573552,32619608,33375396,32467599,31964843,31429209,32307445,31456290,31456290,32581362,32531858,32037395,33706644,34315337,33369172,34426522,35119454,35260635,36460718,35076026,35456422,36672815,36819107
21770	female	10	CD/CRD	Cone-rod dystrophy	ABCA4	NM_000350	NA	c.6229C>T	p.(Arg2077Trp)	het	P	9054934,19217903,20647261,24713488,28041643,28559085,29555955,29847635,29925512,32619608,31964843,31429209,32307445,32581362,32531858,32531858,35119454,36460718,35076026
21923	male	9	CD/CRD	Cone-rod dystrophy	ABCA4	NM_000350	NA	c.4753del	p.(Arg1585Glyfs*3)	het	P	found in this study
21923	male	9	CD/CRD	Cone-rod dystrophy	ABCA4	NM_000350	NA	c.6445C>T	p.(Arg2149*)	het	P	9973280,23424971,25087612,25525159,28041643,28327576,28559085,29925512,31213501,31964843,32307445,32581362,34426522,33691693,35260635,35260635,36460718,36284460
2348	male	11	CD/CRD	Cone-rod dystrophy	ABCA4	NM_000350	NA	c.6449G>A	p.(Cys2150Tyr)	het	LP	10206579,15579991,19074458,22264887,24743636,25283059,28559085,31589614,29925512,32619608,32483926,32467599,31964843,31429209,32307445,32581362,32531858,32531858,35119454,35260635,35260635,36460718,35076026
2348	male	11	CD/CRD	Cone-rod dystrophy	ABCA4	NM_000350	NA	c.5461-10T>C	p.[Thr1821Aspfs*6,Thr1821Valfs*13]	het	P	15614537,10958763,19074458,20696155,22328824,22264887,23695285,25082885,24713488,23591405,25097241,26261413,25525159,26976702,27775217,27775217,28118664,28341476,29555955,30204727,29461686,29310964,30093795,29162642,28947085,30576320,31589614,29925512,30718709,31618761,30643219,32619608,32467599,31964843,31429209,31980526,32783370,32581362,32531858,32531858,32141364,33706644,34198153,34570182,337…
24005	female	10	CD/CRD	Cone-rod dystrophy	ABCA4	NM_000350	NA	c.4316G>A	p.(Gly1439Asp)	het	LP	9973280,23105016,25525159,32845050,31964843,32307445,36460718
24005	female	10	CD/CRD	Cone-rod dystrophy	ABCA4	NM_000350	NA	c.5917del	p.(Val1973*)	het	P	10958763,23755871,28041643,29099798,28341476,29555955,30576320,31589614,32619608,31964843,32036094,32581362,32531858,34315337,34327195,34758253,36338671,35119454,35260635,35260635,35656873,36460718,35836572
24038	female	10	CD/CRD	Cone-rod dystrophy	ABCA4	NM_000350	NA	c.327dup	p.(Gln110Serfs*51)	het	P	found in this study
24038	female	10	CD/CRD	Cone-rod dystrophy	ABCA4	NM_000350	NA	c.6229C>T	p.(Arg2077Trp)	het	P	9054934,19217903,20647261,24713488,28041643,28559085,29555955,29847635,29925512,32619608,31964843,31429209,32307445,32581362,32531858,32531858,35119454,36460718,35076026
24038	female	10	CD/CRD	Cone-rod dystrophy	CEP290	NM_025114	NA	c.6467dup	p.(Ile2157Asnfs*4)	het	P	found in this study
24106	male	46	CD/CRD	Cone-rod dystrophy	ABCA4	NM_000350	NA	c.5641del	p.(Ala1881Profs*12)	het	P	found in this study	trans confirmed
24106	male	46	CD/CRD	Cone-rod dystrophy	ABCA4	NM_000350	NA	c.6229C>T	p.(Arg2077Trp)	het	P	9054934,19217903,20647261,24713488,28041643,28559085,29555955,29847635,29925512,32619608,31964843,31429209,32307445,32581362,32531858,32531858,35119454,36460718,35076026	trans confirmed
24465	male	12	CD/CRD	Cone-rod dystrophy	ABCA4	NM_000350	NA	c.5917del	p.(Val1973*)	hom	P	10958763,23755871,28041643,29099798,28341476,29555955,30576320,31589614,32619608,31964843,32036094,32581362,32531858,34315337,34327195,34758253,36338671,35119454,35260635,35260635,35656873,36460718,35836572
24551	female	23	CD/CRD	Cone-rod dystrophy	ABCA4	NM_000350	NA	c.1937+1G>A	p.?	hom	P	10958763,24585425,25525159,28118664,29555955,29925512,31964843,32307445,33261146,32531858,32531858,32141364,33988224,34758253,35260635,35260635,36460718,35076026	homozygosity confirmed
2481	male	26	CD/CRD	Cone-rod dystrophy	ABCA4	NM_000350	NA	c.3113C>T	p.(Ala1038Val)	het	P	9054934,9466990,15579991,16103129,16103129,19217903,19074458,22312191,24509150,25087612,25910913,26593885,25712131,28041643,28224992,28559085,29068140,29555955,30204727,29847635,30215852,30093795,31589614,30609409,29925512,30718709,30653986,30643219,32619608,31429209,31980526,32307445,32815999,31456290,32581362,32531858,32037395,32141364,32141364,34313030,34647987,34315337,34327195,34946930,33369…
2481	male	26	CD/CRD	Cone-rod dystrophy	ABCA4	NM_000350	NA	c.5312+1G>A	p.?	het	P	21911583,28118664,28947085,29925512,31964843,32307445,32413971,31456290
2481	male	26	CD/CRD	Cone-rod dystrophy	ABCA4	NM_000350	NA	c.1622T>C	p.(Leu541Pro)	het	P	9781034,11017087,16103129,16103129,19217903,19074458,24509150,24713488,26593885,25712131,25712131,28041643,29186038,29114839,28559085,29068140,29555955,30204727,29847635,29925512,30718709,30653986,30643219,31573552,32619608,31964843,31429209,32307445,32783370,31456290,32581362,32531858,32037395,32141364,34315337,33369172,33749171,33851411,35119454,35260635,35260635,36460718,35836572,36672815
2508	male	22	CD/CRD	Cone-rod dystrophy	ABCA4	NM_000350	NA	c.5882G>A	p.(Gly1961Glu)	het	P	9295268,11017087,16103129,18161617,19217903,22025579,21786275,22661473,22264887,24265693,25082885,25640233,25087612,25097241,26593885,26247787,25921964,27884173,27535533,27775217,28130426,28157192,28224992,28571903,28611652,28327576,28181551,29114839,28492530,28118664,28559085,29555955,29847635,29765157,30060493,29769798,30156925,31589614,30609409,31814694,30924848,29925512,30718709,31725702,3157…	trans confirmed (c.[3210_3211dup;5603A>T];[5882G>A])
2508	male	22	CD/CRD	Cone-rod dystrophy	ABCA4	NM_000350	NA	c.3210_3211dup	p.(Ser1071Cysfs*14)	het	P	found in this study	trans confirmed (c.[3210_3211dup;5603A>T];[5882G>A])
2508	male	22	CD/CRD	Cone-rod dystrophy	ABCA4	NM_000350	NA	c.5603A>T	p.(Asn1868Ile)	het	VUS	11328725,11017087,21330655,24265693,26780318,27775217,28446513,30480703,29555955,30204727,30480704,29971439,30670881,29925512,31618761,30643219,32845050,32619608,33375396,32467599,31964843,31429209,32307445,32815999,31456290,31456290,32531858,32531858,32037395,33706644,34795310,34946930,34198153,34240658,33851411,36338671,35243166,35119454,35260635,35656873,36460718,35836572,35076026,35657619,366…	trans confirmed (c.[3210_3211dup;5603A>T];[5882G>A])
2566	female	8	CD/CRD	Cone-rod dystrophy	ABCA4	NM_000350	NA	c.5461-10T>C	p.[Thr1821Aspfs*6,Thr1821Valfs*13]	het	P	15614537,10958763,19074458,20696155,22328824,22264887,23695285,25082885,24713488,23591405,25097241,26261413,25525159,26976702,27775217,27775217,28118664,28341476,29555955,30204727,29461686,29310964,30093795,29162642,28947085,30576320,31589614,29925512,30718709,31618761,30643219,32619608,32467599,31964843,31429209,31980526,32783370,32581362,32531858,32531858,32141364,33706644,34198153,34570182,337…	trans assumed, cis confirmed for c.[4253+1G>T;5603A>T]
2566	female	8	CD/CRD	Cone-rod dystrophy	ABCA4	NM_000350	NA	c.4253+1G>T	p.?	het	P	found in this study	trans assumed, cis confirmed for c.[4253+1G>T;5603A>T]
2566	female	8	CD/CRD	Cone-rod dystrophy	ABCA4	NM_000350	NA	c.5603A>T	p.(Asn1868Ile)	het	VUS	11328725,11017087,21330655,24265693,26780318,27775217,28446513,30480703,29555955,30204727,30480704,29971439,30670881,29925512,31618761,30643219,32845050,32619608,33375396,32467599,31964843,31429209,32307445,32815999,31456290,31456290,32531858,32531858,32037395,33706644,34795310,34946930,34198153,34240658,33851411,36338671,35243166,35119454,35260635,35656873,36460718,35836572,35076026,35657619,366…	trans assumed, cis confirmed for c.[4253+1G>T;5603A>T]
2582	male	9	CD/CRD	Cone-rod dystrophy	ABCA4	NM_000350	NA	c.3050+1G>C	p.?	het	P	2.39828e+07	trans confirmed
2582	male	9	CD/CRD	Cone-rod dystrophy	ABCA4	NM_000350	NA	c.2300T>A	p.(Val767Asp)	het	P	10711710,11687513,11687513,24713488,28559085,29555955,31589614,29925512,32619608,33375396,31964843,32531858,32531858,35119454,35260635,35260635,36460718,36819107	trans confirmed
25851	male	25	CD/CRD	Cone-rod dystrophy	ABCA4	NM_000350	NA	c.1609C>T	p.(Arg537Cys)	het	LP	14517951,28041643,28947085,32619608,31964843,32581362,35119454,36460718	trans confirmed (c.[1609C>T];[5461-10T>C;5603A>T])
25851	male	25	CD/CRD	Cone-rod dystrophy	ABCA4	NM_000350	NA	c.5461-10T>C	p.[Thr1821Aspfs*6,Thr1821Valfs*13]	het	P	15614537,10958763,19074458,20696155,22328824,22264887,23695285,25082885,24713488,23591405,25097241,26261413,25525159,26976702,27775217,27775217,28118664,28341476,29555955,30204727,29461686,29310964,30093795,29162642,28947085,30576320,31589614,29925512,30718709,31618761,30643219,32619608,32467599,31964843,31429209,31980526,32783370,32581362,32531858,32531858,32141364,33706644,34198153,34570182,337…	trans confirmed (c.[1609C>T];[5461-10T>C;5603A>T])
25851	male	25	CD/CRD	Cone-rod dystrophy	ABCA4	NM_000350	NA	c.5603A>T	p.(Asn1868Ile)	het	VUS	11328725,11017087,21330655,24265693,26780318,27775217,28446513,30480703,29555955,30204727,30480704,29971439,30670881,29925512,31618761,30643219,32845050,32619608,33375396,32467599,31964843,31429209,32307445,32815999,31456290,31456290,32531858,32531858,32037395,33706644,34795310,34946930,34198153,34240658,33851411,36338671,35243166,35119454,35260635,35656873,36460718,35836572,35076026,35657619,366…	trans confirmed (c.[1609C>T];[5461-10T>C;5603A>T])
25958	female	41	CD/CRD	Cone-rod dystrophy	ABCA4	NM_000350	NA	c.6077T>C	p.(Leu2026Pro)	hom	LP	28118664,29925512,31964843,32307445,32531858
2601	female	57	CD/CRD	Cone-rod dystrophy	ABCA4	NM_000350	NA	c.5882G>A	p.(Gly1961Glu)	het	P	9295268,11017087,16103129,18161617,19217903,22025579,21786275,22661473,22264887,24265693,25082885,25640233,25087612,25097241,26593885,26247787,25921964,27884173,27535533,27775217,28130426,28157192,28224992,28571903,28611652,28327576,28181551,29114839,28492530,28118664,28559085,29555955,29847635,29765157,30060493,29769798,30156925,31589614,30609409,31814694,30924848,29925512,30718709,31725702,3157…
2601	female	57	CD/CRD	Cone-rod dystrophy	ABCA4	NM_000350	NA	c.4539G>C	p.(Gln1513His)	het	LP	found in this study
26076	male	11	CD/CRD	Cone-rod dystrophy	ABCA4	NM_000350	NA	c.2256C>A	p.(Ser752Arg)	het	LP	found in this study	trans confirmed
26076	male	11	CD/CRD	Cone-rod dystrophy	ABCA4	NM_000350	NA	c.4919G>A	p.(Arg1640Gln)	het	P	10711710,23755871,28041643,28118664,31589614,29925512,31573552,31964843,31429209,32307445,31456290,31456290,31456290,32581362,32531858,32037395,31736247,31736247,34148116,33749171,35119454,35260635,36209838,36460718	trans confirmed
26497	male	23	CD/CRD	Cone-rod dystrophy	ABCA4	NM_000350	NA	c.3819dup	p.(Leu1274Serfs*8)	het	P	found in this study	trans confirmed
26497	male	23	CD/CRD	Cone-rod dystrophy	ABCA4	NM_000350	NA	c.5882G>A	p.(Gly1961Glu)	het	P	9295268,11017087,16103129,18161617,19217903,22025579,21786275,22661473,22264887,24265693,25082885,25640233,25087612,25097241,26593885,26247787,25921964,27884173,27535533,27775217,28130426,28157192,28224992,28571903,28611652,28327576,28181551,29114839,28492530,28118664,28559085,29555955,29847635,29765157,30060493,29769798,30156925,31589614,30609409,31814694,30924848,29925512,30718709,31725702,3157…	trans confirmed
26516	male	27	CD/CRD	Cone-rod dystrophy	ABCA4	NM_000350	NA	c.1995C>A	p.(Tyr665*)	het	P	19339744,25525159,25474345,31964843,31816670
26516	male	27	CD/CRD	Cone-rod dystrophy	ABCA4	NM_000350	NA	c.160+1G>A	p.?	het	P	11328725
26652	female	8	CD/CRD	Cone-rod dystrophy	ABCA4	NM_000350	NA	c.1819G>A	p.(Gly607Arg)	het	LP	10958763,28559085,29925512,32619608,31964843,31429209,31980526,32845068,33173045,32581362,32531858,34315337,33301772,33301772,35119454,35260635,36460718
26652	female	8	CD/CRD	Cone-rod dystrophy	ABCA4	NM_000350	NA	c.1903C>T	p.(Gln635*)	het	P	10958763,25525159,28559085,29555955,31589614,32307445,32531858,32531858
2671	female	42	CD/CRD	Cone-rod dystrophy	ABCA4	NM_000350	NA	c.4234C>T	p.(Gln1412*)	het	P	10090887,24713488,25640233,25283059,25525159,28559085,29555955,30204727,29847651,29925512,31964843,32307445,32531858,32531858,32531858,33749171,35119454,35836572
2671	female	42	CD/CRD	Cone-rod dystrophy	ABCA4	NM_000350	NA	c.3377T>C	p.(Leu1126Pro)	het	P	25066811,30576320,31964843,32307445
2716	male	48	CD/CRD	Cone-rod dystrophy	ABCA4	NM_000350	NA	c.3364G>A	p.(Glu1122Lys)	het	P	9973280,25082885,28041643,28512305,28559085,29925512,31054281,32619608,31964843,32307445,32845068,33302505,32581362,33301772,35119454,36460718,35076026
2716	male	48	CD/CRD	Cone-rod dystrophy	ABCA4	NM_000350	NA	c.5714+5G>A	p.(Glu1863Leufs*33)	het	P	9466990,10413692,19074458,24265693,28341476,29555955,30093795,30093795,29162642,31589614,29925512,32619608,32467599,31964843,31429209,31980526,32307445,33302505,32783370,32815999,31456290,32581362,32531858,32531858,33706644,34327195,34758253,35119454,35260635,35260635,36209838,36460718,35836572,35076026
28216	male	67	CD/CRD	Cone-rod dystrophy	ABCA4	NM_000350	NA	c.122G>A	p.(Trp41*)	het	P	14517951,19074458,28118664,31964843,32307445
28216	male	67	CD/CRD	Cone-rod dystrophy	ABCA4	NM_000350	NA	c.5603A>T	p.(Asn1868Ile)	het	VUS	11328725,11017087,21330655,24265693,26780318,27775217,28446513,30480703,29555955,30204727,30480704,29971439,30670881,29925512,31618761,30643219,32845050,32619608,33375396,32467599,31964843,31429209,32307445,32815999,31456290,31456290,32531858,32531858,32037395,33706644,34795310,34946930,34198153,34240658,33851411,36338671,35243166,35119454,35260635,35656873,36460718,35836572,35076026,35657619,366…
28359	female	42	CD/CRD	Cone-rod dystrophy	ABCA4	NM_000350	NA	c.2626C>T	p.(Gln876*)	het	P	15192030,25525159,29555955,32531858,36460718
28359	female	42	CD/CRD	Cone-rod dystrophy	ABCA4	NM_000350	NA	c.5603A>T	p.(Asn1868Ile)	het	VUS	11328725,11017087,21330655,24265693,26780318,27775217,28446513,30480703,29555955,30204727,30480704,29971439,30670881,29925512,31618761,30643219,32845050,32619608,33375396,32467599,31964843,31429209,32307445,32815999,31456290,31456290,32531858,32531858,32037395,33706644,34795310,34946930,34198153,34240658,33851411,36338671,35243166,35119454,35260635,35656873,36460718,35836572,35076026,35657619,366…
28382	male	76	CD/CRD	Cone-rod dystrophy	ABCA4	NM_000350	NA	c.5196+1G>A	p.?	het	P	9295268,16103129,25097241,26161775,25525159,27739528,28118664,28118664,30204727,31589614,29925512,32619608,31429209,32307445,33090715,32845068,31456290,33261146,32531858,31736247,34426522,33301772,35119454,35260635,35260635,36460718,35076026	trans assumed
28382	male	76	CD/CRD	Cone-rod dystrophy	ABCA4	NM_000350	NA	c.5714+5G>A	p.(Glu1863Leufs*33)	het	P	9466990,10413692,19074458,24265693,28341476,29555955,30093795,30093795,29162642,31589614,29925512,32619608,32467599,31964843,31429209,31980526,32307445,33302505,32783370,32815999,31456290,32581362,32531858,32531858,33706644,34327195,34758253,35119454,35260635,35260635,36209838,36460718,35836572,35076026	trans assumed
28589	female	37	CD/CRD	Cone-rod dystrophy	ABCA4	NM_000350	NA	c.5196+1056A>G	p.?	het	P	23918662,25283059,28118664,29848554,32619608,32307445,32531858,35119454
28589	female	37	CD/CRD	Cone-rod dystrophy	ABCA4	NM_000350	NA	c.5714+5G>A	p.(Glu1863Leufs*33)	het	P	9466990,10413692,19074458,24265693,28341476,29555955,30093795,30093795,29162642,31589614,29925512,32619608,32467599,31964843,31429209,31980526,32307445,33302505,32783370,32815999,31456290,32581362,32531858,32531858,33706644,34327195,34758253,35119454,35260635,35260635,36209838,36460718,35836572,35076026
28615	male	9	CD/CRD	Cone-rod dystrophy	ABCA4	NM_000350	NA	c.2300T>A	p.(Val767Asp)	het	P	10711710,11687513,11687513,24713488,28559085,29555955,31589614,29925512,32619608,33375396,31964843,32531858,32531858,35119454,35260635,35260635,36460718,36819107
28615	male	9	CD/CRD	Cone-rod dystrophy	ABCA4	NM_000350	NA	c.5461-10T>C	p.[Thr1821Aspfs*6,Thr1821Valfs*13]	het	P	15614537,10958763,19074458,20696155,22328824,22264887,23695285,25082885,24713488,23591405,25097241,26261413,25525159,26976702,27775217,27775217,28118664,28341476,29555955,30204727,29461686,29310964,30093795,29162642,28947085,30576320,31589614,29925512,30718709,31618761,30643219,32619608,32467599,31964843,31429209,31980526,32783370,32581362,32531858,32531858,32141364,33706644,34198153,34570182,337…
28615	male	9	CD/CRD	Cone-rod dystrophy	ABCA4	NM_000350	NA	c.5603A>T	p.(Asn1868Ile)	het	VUS	11328725,11017087,21330655,24265693,26780318,27775217,28446513,30480703,29555955,30204727,30480704,29971439,30670881,29925512,31618761,30643219,32845050,32619608,33375396,32467599,31964843,31429209,32307445,32815999,31456290,31456290,32531858,32531858,32037395,33706644,34795310,34946930,34198153,34240658,33851411,36338671,35243166,35119454,35260635,35656873,36460718,35836572,35076026,35657619,366…
28615	male	9	CD/CRD	Cone-rod dystrophy	GUCY2D	NM_000180	NA	c.2944+1del	p.?	het	P	12325031,29068140,29559409,31964843,33109612
28711	male	22	CD/CRD	Cone-rod dystrophy	ABCA4	NM_000350	NA	c.4139C>T	p.(Pro1380Leu)	hom	P	9973280,15579991,19074458,25087612,25283059,27030965,28559085,28341476,30204727,28947085,31589614,29925512,31573552,32619608,33375396,32467599,31964843,31429209,32307445,31456290,31456290,32581362,32531858,32037395,33706644,34315337,33369172,34426522,35119454,35260635,36460718,35076026,35456422,36672815,36819107
29062	female	61	CD/CRD	Cone-rod dystrophy	ABCA4	NM_000350	NA	c.6729+5_6729+19del	p.?	hom	P	20554613,22264887,25283059,28041643,28327206,29310964,29162642,29925512,32307445,32783370,32581362,34758253,36819107
29084	female	16	CD/CRD	Cone-rod dystrophy	ABCA4	NM_000350	NA	c.5196+1G>A	p.?	het	P	9295268,16103129,25097241,26161775,25525159,27739528,28118664,28118664,30204727,31589614,29925512,32619608,31429209,32307445,33090715,32845068,31456290,33261146,32531858,31736247,34426522,33301772,35119454,35260635,35260635,36460718,35076026
29084	female	16	CD/CRD	Cone-rod dystrophy	ABCA4	NM_000350	NA	c.5882G>A	p.(Gly1961Glu)	het	P	9295268,11017087,16103129,18161617,19217903,22025579,21786275,22661473,22264887,24265693,25082885,25640233,25087612,25097241,26593885,26247787,25921964,27884173,27535533,27775217,28130426,28157192,28224992,28571903,28611652,28327576,28181551,29114839,28492530,28118664,28559085,29555955,29847635,29765157,30060493,29769798,30156925,31589614,30609409,31814694,30924848,29925512,30718709,31725702,3157…
29103	male	33	CD/CRD	Cone-rod dystrophy	ABCA4	NM_000350	NA	c.2290T>C	p.(Cys764Arg)	het	LP	found in this study
29103	male	33	CD/CRD	Cone-rod dystrophy	ABCA4	NM_000350	NA	c.6215G>A	p.(Ser2072Asn)	het	LP	25312043,29555955,32307445
29337	female	43	CD/CRD	Cone-rod dystrophy	ABCA4	NM_000350	NA	c.1937+1G>A	p.?	het	P	10958763,24585425,25525159,28118664,29555955,29925512,31964843,32307445,33261146,32531858,32531858,32141364,33988224,34758253,35260635,35260635,36460718,35076026
29337	female	43	CD/CRD	Cone-rod dystrophy	ABCA4	NM_000350	NA	c.4469G>A	p.(Cys1490Tyr)	het	P	9973280,11017087,16103129,23695285,25082885,24713488,25097241,25472526,28118664,30204727,29310964,31589614,29925512,32619608,32467599,31964843,31429209,31980526,32307445,32581362,32531858,33706644,33749171,34758253,36338671,35119454,36209838,36460718,35456422,36672815
2937	female	19	CD/CRD	Cone-rod dystrophy	ABCA4	NM_000350	NA	c.3085C>T	p.(Gln1029*)	het	P	12037008,22264887,25525159,28118664,29555955
2937	female	19	CD/CRD	Cone-rod dystrophy	ABCA4	NM_000350	NA	c.4918C>T	p.(Arg1640Trp)	het	P	9781034,11687513,11687513,25082885,28041643,28559085,29555955,31589614,29925512,31573552,32619608,31964843,32307445,31456290,32531858,32141364,35119454,36460718
29538	male	13	CD/CRD	Cone-rod dystrophy	ABCA4	NM_000350	NA	c.634C>T	p.(Arg212Cys)	hom	P	9503029,22264887,25082885,25283059,28224992,28559085,29555955,30093795,31589614,29925512,32845050,32619608,32467599,31964843,31429209,32307445,32845068,32036094,31456290,32581362,32531858,32531858,32141364,34327195,34426522,33749171,33851411,35119454,35260635,36460718,35076026
29538	male	13	CD/CRD	Cone-rod dystrophy	PROM1	NM_006017	NA	c.864dup	p.(Ser289Glnfs*9)	het	P	found in this study
29599	male	30	CD/CRD	Cone-rod dystrophy	ABCA4	NM_000350	NA	c.303-3C>G	p.?	het	LP	29162642
29599	male	30	CD/CRD	Cone-rod dystrophy	ABCA4	NM_000350	NA	c.5917del	p.(Val1973*)	het	P	10958763,23755871,28041643,29099798,28341476,29555955,30576320,31589614,32619608,31964843,32036094,32581362,32531858,34315337,34327195,34758253,36338671,35119454,35260635,35260635,35656873,36460718,35836572
29639	male	48	CD/CRD	Cone-rod dystrophy	ABCA4	NM_000350	NA	c.5460+1G>A	p.?	hom	P	10958763,26593885,25525159,31968401,32307445,32552793,31456290
29668	male	10	CD/CRD	Cone-rod dystrophy	ABCA4	NM_000350	NA	c.3701C>T	p.(Pro1234Leu)	hom	LP	32531858
30277	female	44	CD/CRD	Cone-rod dystrophy	ABCA4	NM_000350	NA	c.1622T>C	p.(Leu541Pro)	het	P	9781034,11017087,16103129,16103129,19217903,19074458,24509150,24713488,26593885,25712131,25712131,28041643,29186038,29114839,28559085,29068140,29555955,30204727,29847635,29925512,30718709,30653986,30643219,31573552,32619608,31964843,31429209,32307445,32783370,31456290,32581362,32531858,32037395,32141364,34315337,33369172,33749171,33851411,35119454,35260635,35260635,36460718,35836572,36672815
30277	female	44	CD/CRD	Cone-rod dystrophy	ABCA4	NM_000350	NA	c.3113C>T	p.(Ala1038Val)	het	P	9054934,9466990,15579991,16103129,16103129,19217903,19074458,22312191,24509150,25087612,25910913,26593885,25712131,28041643,28224992,28559085,29068140,29555955,30204727,29847635,30215852,30093795,31589614,30609409,29925512,30718709,30653986,30643219,32619608,31429209,31980526,32307445,32815999,31456290,32581362,32531858,32037395,32141364,32141364,34313030,34647987,34315337,34327195,34946930,33369…
30277	female	44	CD/CRD	Cone-rod dystrophy	ABCA4	NM_000350	NA	c.4537dup	p.(Gln1513Profs*42)	het	P	found in this study
3074	female	43	CD/CRD	Cone-rod dystrophy	ABCA4	NM_000350	NA	c.4073T>C	p.(Leu1358Pro)	het	LP	found in this study
3074	female	43	CD/CRD	Cone-rod dystrophy	ABCA4	NM_000350	NA	c.5461-10T>C	p.[Thr1821Aspfs*6,Thr1821Valfs*13]	het	P	15614537,10958763,19074458,20696155,22328824,22264887,23695285,25082885,24713488,23591405,25097241,26261413,25525159,26976702,27775217,27775217,28118664,28341476,29555955,30204727,29461686,29310964,30093795,29162642,28947085,30576320,31589614,29925512,30718709,31618761,30643219,32619608,32467599,31964843,31429209,31980526,32783370,32581362,32531858,32531858,32141364,33706644,34198153,34570182,337…
31092	male	33	CD/CRD	Cone-rod dystrophy	ABCA4	NM_000350	NA	c.1622T>C	p.(Leu541Pro)	het	P	9781034,11017087,16103129,16103129,19217903,19074458,24509150,24713488,26593885,25712131,25712131,28041643,29186038,29114839,28559085,29068140,29555955,30204727,29847635,29925512,30718709,30653986,30643219,31573552,32619608,31964843,31429209,32307445,32783370,31456290,32581362,32531858,32037395,32141364,34315337,33369172,33749171,33851411,35119454,35260635,35260635,36460718,35836572,36672815
31092	male	33	CD/CRD	Cone-rod dystrophy	ABCA4	NM_000350	NA	c.3113C>T	p.(Ala1038Val)	het	P	9054934,9466990,15579991,16103129,16103129,19217903,19074458,22312191,24509150,25087612,25910913,26593885,25712131,28041643,28224992,28559085,29068140,29555955,30204727,29847635,30215852,30093795,31589614,30609409,29925512,30718709,30653986,30643219,32619608,31429209,31980526,32307445,32815999,31456290,32581362,32531858,32037395,32141364,32141364,34313030,34647987,34315337,34327195,34946930,33369…
31092	male	33	CD/CRD	Cone-rod dystrophy	ABCA4	NM_000350	NA	c.6304G>C	p.(Asp2102His)	het	LP	found in this study
31092	male	33	CD/CRD	Cone-rod dystrophy	CDHR1	NM_033100	NA	c.783G>A	p.[Pro261=,Asp214_Pro261del]	het	LP	29555955,23591405,31387115,31387115,30718709,32531858,32531858,32037395,34327195,34426522,35260635,36259723,36460718,35836572,28224992,28765526,28765526,28885867,32681094,34795310
3158	female	31	CD/CRD	Cone-rod dystrophy	ABCA4	NM_000350	NA	c.1622T>C	p.(Leu541Pro)	het	P	9781034,11017087,16103129,16103129,19217903,19074458,24509150,24713488,26593885,25712131,25712131,28041643,29186038,29114839,28559085,29068140,29555955,30204727,29847635,29925512,30718709,30653986,30643219,31573552,32619608,31964843,31429209,32307445,32783370,31456290,32581362,32531858,32037395,32141364,34315337,33369172,33749171,33851411,35119454,35260635,35260635,36460718,35836572,36672815
3158	female	31	CD/CRD	Cone-rod dystrophy	ABCA4	NM_000350	NA	c.3113C>T	p.(Ala1038Val)	het	P	9054934,9466990,15579991,16103129,16103129,19217903,19074458,22312191,24509150,25087612,25910913,26593885,25712131,28041643,28224992,28559085,29068140,29555955,30204727,29847635,30215852,30093795,31589614,30609409,29925512,30718709,30653986,30643219,32619608,31429209,31980526,32307445,32815999,31456290,32581362,32531858,32037395,32141364,32141364,34313030,34647987,34315337,34327195,34946930,33369…
3158	female	31	CD/CRD	Cone-rod dystrophy	ABCA4	NM_000350	NA	c.5113C>T	p.(Arg1705Trp)	het	LP	20029649,31054281,31964843,32307445,32531858
3362	male	27	CD/CRD	Cone-rod dystrophy	ABCA4	NM_000350	NA	c.4234C>T	p.(Gln1412*)	het	P	10090887,24713488,25640233,25283059,25525159,28559085,29555955,30204727,29847651,29925512,31964843,32307445,32531858,32531858,32531858,33749171,35119454,35836572
3362	male	27	CD/CRD	Cone-rod dystrophy	ABCA4	NM_000350	NA	c.6088C>T	p.(Arg2030*)	het	P	9973280,22589445,23755871,25544989,26247787,25525159,26780318,29186038,29641573,30093795,30093795,28947085,29925512,32619608,31964843,32307445,32090030,33090715,33090715,32581362,33691693,34758253,33301772,35119454,35260635,36460718,35076026,36819107
3369	female	48	CD/CRD	Cone-rod dystrophy	ABCA4	NM_000350	NA	c.4540-2A>G	p.?	het	P	14517951,29925512,31964843,32531858
3369	female	48	CD/CRD	Cone-rod dystrophy	ABCA4	NM_000350	NA	c.6658C>T	p.(Gln2220*)	het	P	10958761,23134348,22968130,25525159,28041643,28118664,28341476,31964843,31429209,32307445,32581362,31816670,31816670,33749171,34758253,36460718,35456422,36819107
3498	male	61	CD/CRD	Cone-rod dystrophy	ABCA4	NM_000350	NA	c.2609C>T	p.(Pro870Leu)	het	LP	25474345,28118664,29925512,31964843,32531858	trans assumed
3498	male	61	CD/CRD	Cone-rod dystrophy	ABCA4	NM_000350	NA	c.5898+5G>A	p.?	het	LP	32307445	trans assumed
3653	female	73	CD/CRD	Cone-rod dystrophy	ABCA4	NM_000350	NA	c.6735del	p.(Phe2245Leufs*2)	het	P	found in this study
3653	female	73	CD/CRD	Cone-rod dystrophy	ABCA4	NM_000350	NA	c.2588G>C	p.[Gly863Ala,Gly863del]	het	P	9054934,12192456,3002862,10090887,10612508,11017087,11919200,20981092,23144455,22264887,24082139,23695285,25082885,24713488,25333069,25097241,24154662,25283059,26247787,28041643,28559085,28341476,28446513,29555955,30215852,29310964,29431110,29162642,30609409,29925512,30718709,30643219,32845050,32619608,32467599,31964843,31429209,31980526,32307445,32913387,32036094,32815999,31456290,32581362,32531…
3653	female	73	CD/CRD	Cone-rod dystrophy	ABCA4	NM_000350	NA	c.5603A>T	p.(Asn1868Ile)	het	VUS	11328725,11017087,21330655,24265693,26780318,27775217,28446513,30480703,29555955,30204727,30480704,29971439,30670881,29925512,31618761,30643219,32845050,32619608,33375396,32467599,31964843,31429209,32307445,32815999,31456290,31456290,32531858,32531858,32037395,33706644,34795310,34946930,34198153,34240658,33851411,36338671,35243166,35119454,35260635,35656873,36460718,35836572,35076026,35657619,366…
3654	male	23	CD/CRD	Cone-rod dystrophy	ABCA4	NM_000350	NA	c.5917del	p.(Val1973*)	hom	P	10958763,23755871,28041643,29099798,28341476,29555955,30576320,31589614,32619608,31964843,32036094,32581362,32531858,34315337,34327195,34758253,36338671,35119454,35260635,35260635,35656873,36460718,35836572
3937	female	27	CD/CRD	Cone-rod dystrophy	ABCA4	NM_000350	NA	c.5461-10T>C	p.[Thr1821Aspfs*6,Thr1821Valfs*13]	het	P	15614537,10958763,19074458,20696155,22328824,22264887,23695285,25082885,24713488,23591405,25097241,26261413,25525159,26976702,27775217,27775217,28118664,28341476,29555955,30204727,29461686,29310964,30093795,29162642,28947085,30576320,31589614,29925512,30718709,31618761,30643219,32619608,32467599,31964843,31429209,31980526,32783370,32581362,32531858,32531858,32141364,33706644,34198153,34570182,337…
3937	female	27	CD/CRD	Cone-rod dystrophy	ABCA4	NM_000350	NA	c.454C>T	p.(Arg152*)	het	P	10509673,10486215,19074458,22328824,23695285,26593885,26047050,25525159,28118664,29555955,29925512,30653986,32619608,31964843,31429209,31980526,32307445,33301772,35119454
3987	male	47	CD/CRD	Cone-rod dystrophy	ABCA4	NM_000350	NA	c.716G>A	p.(Trp239*)	het	P	3.10543e+07
3987	male	47	CD/CRD	Cone-rod dystrophy	ABCA4	NM_000350	NA	c.6721C>G	p.(Leu2241Val)	het	LP	15192030,23755871,25087612,29925512,32307445,32531858,34426522,35260635,36460718
4178	male	33	CD/CRD	Cone-rod dystrophy	ABCA4	NM_000350	NA	c.885del	p.(Leu296Cysfs*4)	hom	P	21911583,27739528,28041643,28947085,29925512,30718709,31964843,32581362,31816670,33301772,33301772,36460718,35754085
4396	female	12	CD/CRD	Cone-rod dystrophy	ABCA4	NM_000350	NA	c.179C>T	p.(Ala60Val)	het	LP	9973280,28327576,28118664,28559085,31964843,36460718,35657619
4396	female	12	CD/CRD	Cone-rod dystrophy	ABCA4	NM_000350	NA	c.3085C>T	p.(Gln1029*)	het	P	12037008,22264887,25525159,28118664,29555955
4603	male	12	CD/CRD	Cone-rod dystrophy	ABCA4	NM_000350	NA	c.5917del	p.(Val1973*)	hom	P	10958763,23755871,28041643,29099798,28341476,29555955,30576320,31589614,32619608,31964843,32036094,32581362,32531858,34315337,34327195,34758253,36338671,35119454,35260635,35260635,35656873,36460718,35836572
5011	female	31	CD/CRD	Cone-rod dystrophy	ABCA4	NM_000350	NA	c.194G>A	p.(Gly65Glu)	het	LP	10206579,28559085,29555955,29925512,31964843,32307445,32531858,36284460
5011	female	31	CD/CRD	Cone-rod dystrophy	ABCA4	NM_000350	NA	c.1622T>C	p.(Leu541Pro)	het	P	9781034,11017087,16103129,16103129,19217903,19074458,24509150,24713488,26593885,25712131,25712131,28041643,29186038,29114839,28559085,29068140,29555955,30204727,29847635,29925512,30718709,30653986,30643219,31573552,32619608,31964843,31429209,32307445,32783370,31456290,32581362,32531858,32037395,32141364,34315337,33369172,33749171,33851411,35119454,35260635,35260635,36460718,35836572,36672815
5011	female	31	CD/CRD	Cone-rod dystrophy	ABCA4	NM_000350	NA	c.3113C>T	p.(Ala1038Val)	het	P	9054934,9466990,15579991,16103129,16103129,19217903,19074458,22312191,24509150,25087612,25910913,26593885,25712131,28041643,28224992,28559085,29068140,29555955,30204727,29847635,30215852,30093795,31589614,30609409,29925512,30718709,30653986,30643219,32619608,31429209,31980526,32307445,32815999,31456290,32581362,32531858,32037395,32141364,32141364,34313030,34647987,34315337,34327195,34946930,33369…
5332	female	12	CD/CRD	Cone-rod dystrophy	ABCA4	NM_000350	NA	c.634C>T	p.(Arg212Cys)	het	P	9503029,22264887,25082885,25283059,28224992,28559085,29555955,30093795,31589614,29925512,32845050,32619608,32467599,31964843,31429209,32307445,32845068,32036094,31456290,32581362,32531858,32531858,32141364,34327195,34426522,33749171,33851411,35119454,35260635,36460718,35076026	trans confirmed
5332	female	12	CD/CRD	Cone-rod dystrophy	ABCA4	NM_000350	NA	c.4537del	p.(Gln1513Argfs*13)	het	P	NA,20696155,32467599,31429209,32307445,32581362,33301772,35119454	trans confirmed
5562	male	8	CD/CRD	Cone-rod dystrophy	ABCA4	NM_000350	NA	c.214G>A	p.(Gly72Arg)	hom	LP	10958763,22264887,29555955,29847635,29310964,30945053,31877759,32619608,32531858,35119454,35076026,36819107
5575	female	24	CD/CRD	Cone-rod dystrophy	ABCA4	NM_000350	NA	c.1622T>C	p.(Leu541Pro)	het	P	9781034,11017087,16103129,16103129,19217903,19074458,24509150,24713488,26593885,25712131,25712131,28041643,29186038,29114839,28559085,29068140,29555955,30204727,29847635,29925512,30718709,30653986,30643219,31573552,32619608,31964843,31429209,32307445,32783370,31456290,32581362,32531858,32037395,32141364,34315337,33369172,33749171,33851411,35119454,35260635,35260635,36460718,35836572,36672815
5575	female	24	CD/CRD	Cone-rod dystrophy	ABCA4	NM_000350	NA	c.3113C>T	p.(Ala1038Val)	het	P	9054934,9466990,15579991,16103129,16103129,19217903,19074458,22312191,24509150,25087612,25910913,26593885,25712131,28041643,28224992,28559085,29068140,29555955,30204727,29847635,30215852,30093795,31589614,30609409,29925512,30718709,30653986,30643219,32619608,31429209,31980526,32307445,32815999,31456290,32581362,32531858,32037395,32141364,32141364,34313030,34647987,34315337,34327195,34946930,33369…
5575	female	24	CD/CRD	Cone-rod dystrophy	ABCA4	NM_000350	NA	c.4540-2A>G	p.?	het	P	14517951,29925512,31964843,32531858
5584	female	9	CD/CRD	Cone-rod dystrophy	ABCA4	NM_000350	NA	c.2588G>C	p.[Gly863Ala,Gly863del]	hom	P	9054934,12192456,3002862,10090887,10612508,11017087,11919200,20981092,23144455,22264887,24082139,23695285,25082885,24713488,25333069,25097241,24154662,25283059,26247787,28041643,28559085,28341476,28446513,29555955,30215852,29310964,29431110,29162642,30609409,29925512,30718709,30643219,32845050,32619608,32467599,31964843,31429209,31980526,32307445,32913387,32036094,32815999,31456290,32581362,32531…
5584	female	9	CD/CRD	Cone-rod dystrophy	ABCA4	NM_000350	NA	c.5603A>T	p.(Asn1868Ile)	hom	VUS	11328725,11017087,21330655,24265693,26780318,27775217,28446513,30480703,29555955,30204727,30480704,29971439,30670881,29925512,31618761,30643219,32845050,32619608,33375396,32467599,31964843,31429209,32307445,32815999,31456290,31456290,32531858,32531858,32037395,33706644,34795310,34946930,34198153,34240658,33851411,36338671,35243166,35119454,35260635,35656873,36460718,35836572,35076026,35657619,366…
5628	male	8	CD/CRD	Cone-rod dystrophy	ABCA4	NM_000350	NA	c.4469G>A	p.(Cys1490Tyr)	het	P	9973280,11017087,16103129,23695285,25082885,24713488,25097241,25472526,28118664,30204727,29310964,31589614,29925512,32619608,32467599,31964843,31429209,31980526,32307445,32581362,32531858,33706644,33749171,34758253,36338671,35119454,36209838,36460718,35456422,36672815	trans confirmed (c.[1622T>C;3113C>T];[4469G>A])	found in 2 affected family members
5628	male	8	CD/CRD	Cone-rod dystrophy	ABCA4	NM_000350	NA	c.1622T>C	p.(Leu541Pro)	het	P	9781034,11017087,16103129,16103129,19217903,19074458,24509150,24713488,26593885,25712131,25712131,28041643,29186038,29114839,28559085,29068140,29555955,30204727,29847635,29925512,30718709,30653986,30643219,31573552,32619608,31964843,31429209,32307445,32783370,31456290,32581362,32531858,32037395,32141364,34315337,33369172,33749171,33851411,35119454,35260635,35260635,36460718,35836572,36672815	trans confirmed (c.[1622T>C;3113C>T];[4469G>A])	found in 2 affected family members
5628	male	8	CD/CRD	Cone-rod dystrophy	ABCA4	NM_000350	NA	c.3113C>T	p.(Ala1038Val)	het	P	9054934,9466990,15579991,16103129,16103129,19217903,19074458,22312191,24509150,25087612,25910913,26593885,25712131,28041643,28224992,28559085,29068140,29555955,30204727,29847635,30215852,30093795,31589614,30609409,29925512,30718709,30653986,30643219,32619608,31429209,31980526,32307445,32815999,31456290,32581362,32531858,32037395,32141364,32141364,34313030,34647987,34315337,34327195,34946930,33369…	trans confirmed (c.[1622T>C;3113C>T];[4469G>A])	found in 2 affected family members
5711	male	31	CD/CRD	Cone-rod dystrophy	ABCA4	NM_000350	NA	c.2300T>A	p.(Val767Asp)	het	P	10711710,11687513,11687513,24713488,28559085,29555955,31589614,29925512,32619608,33375396,31964843,32531858,32531858,35119454,35260635,35260635,36460718,36819107
5711	male	31	CD/CRD	Cone-rod dystrophy	ABCA4	NM_000350	NA	c.5882G>A	p.(Gly1961Glu)	het	P	9295268,11017087,16103129,18161617,19217903,22025579,21786275,22661473,22264887,24265693,25082885,25640233,25087612,25097241,26593885,26247787,25921964,27884173,27535533,27775217,28130426,28157192,28224992,28571903,28611652,28327576,28181551,29114839,28492530,28118664,28559085,29555955,29847635,29765157,30060493,29769798,30156925,31589614,30609409,31814694,30924848,29925512,30718709,31725702,3157…
618	male	43	CD/CRD	Cone-rod dystrophy	ABCA4	NM_000350	NA	c.214G>A	p.(Gly72Arg)	het	LP	10958763,22264887,29555955,29847635,29310964,30945053,31877759,32619608,32531858,35119454,35076026,36819107
618	male	43	CD/CRD	Cone-rod dystrophy	ABCA4	NM_000350	NA	c.1622T>C	p.(Leu541Pro)	het	P	9781034,11017087,16103129,16103129,19217903,19074458,24509150,24713488,26593885,25712131,25712131,28041643,29186038,29114839,28559085,29068140,29555955,30204727,29847635,29925512,30718709,30653986,30643219,31573552,32619608,31964843,31429209,32307445,32783370,31456290,32581362,32531858,32037395,32141364,34315337,33369172,33749171,33851411,35119454,35260635,35260635,36460718,35836572,36672815
618	male	43	CD/CRD	Cone-rod dystrophy	ABCA4	NM_000350	NA	c.3113C>T	p.(Ala1038Val)	het	P	9054934,9466990,15579991,16103129,16103129,19217903,19074458,22312191,24509150,25087612,25910913,26593885,25712131,28041643,28224992,28559085,29068140,29555955,30204727,29847635,30215852,30093795,31589614,30609409,29925512,30718709,30653986,30643219,32619608,31429209,31980526,32307445,32815999,31456290,32581362,32531858,32037395,32141364,32141364,34313030,34647987,34315337,34327195,34946930,33369…
621	male	7	CD/CRD	Cone-rod dystrophy	ABCA4	NM_000350	NA	c.1622T>C	p.(Leu541Pro)	het	P	9781034,11017087,16103129,16103129,19217903,19074458,24509150,24713488,26593885,25712131,25712131,28041643,29186038,29114839,28559085,29068140,29555955,30204727,29847635,29925512,30718709,30653986,30643219,31573552,32619608,31964843,31429209,32307445,32783370,31456290,32581362,32531858,32037395,32141364,34315337,33369172,33749171,33851411,35119454,35260635,35260635,36460718,35836572,36672815
621	male	7	CD/CRD	Cone-rod dystrophy	ABCA4	NM_000350	NA	c.2041C>T	p.(Arg681*)	het	P	10090887,19074458,24342785,24713488,25544989,25525159,28041643,28559085,29555955,29736279,31589614,29925512,32619608,31964843,31429209,32307445,32036094,32531858,35119454,36460718,36819107
621	male	7	CD/CRD	Cone-rod dystrophy	ABCA4	NM_000350	NA	c.3113C>T	p.(Ala1038Val)	het	P	9054934,9466990,15579991,16103129,16103129,19217903,19074458,22312191,24509150,25087612,25910913,26593885,25712131,28041643,28224992,28559085,29068140,29555955,30204727,29847635,30215852,30093795,31589614,30609409,29925512,30718709,30653986,30643219,32619608,31429209,31980526,32307445,32815999,31456290,32581362,32531858,32037395,32141364,32141364,34313030,34647987,34315337,34327195,34946930,33369…
6856	female	43	CD/CRD	Cone-rod dystrophy	ABCA4	NM_000350	NA	c.1903C>T	p.(Gln635*)	het	P	10958763,25525159,28559085,29555955,31589614,32307445,32531858,32531858
6856	female	43	CD/CRD	Cone-rod dystrophy	ABCA4	NM_000350	NA	c.1495T>C	p.(Trp499Arg)	het	LP	found in this study
695	female	28	CD/CRD	Cone-rod dystrophy	ABCA4	NM_000350	NA	c.4139C>T	p.(Pro1380Leu)	het	P	9973280,15579991,19074458,25087612,25283059,27030965,28559085,28341476,30204727,28947085,31589614,29925512,31573552,32619608,33375396,32467599,31964843,31429209,32307445,31456290,31456290,32581362,32531858,32037395,33706644,34315337,33369172,34426522,35119454,35260635,36460718,35076026,35456422,36672815,36819107
695	female	28	CD/CRD	Cone-rod dystrophy	ABCA4	NM_000350	NA	c.5196+1G>A	p.?	het	P	9295268,16103129,25097241,26161775,25525159,27739528,28118664,28118664,30204727,31589614,29925512,32619608,31429209,32307445,33090715,32845068,31456290,33261146,32531858,31736247,34426522,33301772,35119454,35260635,35260635,36460718,35076026
8277	male	27	CD/CRD	Cone-rod dystrophy	ABCA4	NM_000350	NA	c.5917del	p.(Val1973*)	hom	P	10958763,23755871,28041643,29099798,28341476,29555955,30576320,31589614,32619608,31964843,32036094,32581362,32531858,34315337,34327195,34758253,36338671,35119454,35260635,35260635,35656873,36460718,35836572
8416	male	32	CD/CRD	Cone-rod dystrophy	ABCA4	NM_000350	NA	c.214G>A	p.(Gly72Arg)	het	LP	10958763,22264887,29555955,29847635,29310964,30945053,31877759,32619608,32531858,35119454,35076026,36819107
8416	male	32	CD/CRD	Cone-rod dystrophy	ABCA4	NM_000350	NA	c.3113C>T	p.(Ala1038Val)	het	P	9054934,9466990,15579991,16103129,16103129,19217903,19074458,22312191,24509150,25087612,25910913,26593885,25712131,28041643,28224992,28559085,29068140,29555955,30204727,29847635,30215852,30093795,31589614,30609409,29925512,30718709,30653986,30643219,32619608,31429209,31980526,32307445,32815999,31456290,32581362,32531858,32037395,32141364,32141364,34313030,34647987,34315337,34327195,34946930,33369…
8494	female	8	CD/CRD	Cone-rod dystrophy	ABCA4	NM_000350	NA	c.5909T>C	p.(Leu1970Pro)	hom	LP	28118664
8652	female	22	CD/CRD	Cone-rod dystrophy	ABCA4	NM_000350	NA	c.5461-10T>C	p.[Thr1821Aspfs*6,Thr1821Valfs*13]	het	P	15614537,10958763,19074458,20696155,22328824,22264887,23695285,25082885,24713488,23591405,25097241,26261413,25525159,26976702,27775217,27775217,28118664,28341476,29555955,30204727,29461686,29310964,30093795,29162642,28947085,30576320,31589614,29925512,30718709,31618761,30643219,32619608,32467599,31964843,31429209,31980526,32783370,32581362,32531858,32531858,32141364,33706644,34198153,34570182,337…
8652	female	22	CD/CRD	Cone-rod dystrophy	ABCA4	NM_000350	NA	c.5882G>A	p.(Gly1961Glu)	het	P	9295268,11017087,16103129,18161617,19217903,22025579,21786275,22661473,22264887,24265693,25082885,25640233,25087612,25097241,26593885,26247787,25921964,27884173,27535533,27775217,28130426,28157192,28224992,28571903,28611652,28327576,28181551,29114839,28492530,28118664,28559085,29555955,29847635,29765157,30060493,29769798,30156925,31589614,30609409,31814694,30924848,29925512,30718709,31725702,3157…
871	male	77	CD/CRD	Cone-rod dystrophy	ABCA4	NM_000350	NA	c.911_937del	p.(Met304_Phe312del)	het	P	found in this study
871	male	77	CD/CRD	Cone-rod dystrophy	ABCA4	NM_000350	NA	c.4234C>T	p.(Gln1412*)	het	P	10090887,24713488,25640233,25283059,25525159,28559085,29555955,30204727,29847651,29925512,31964843,32307445,32531858,32531858,32531858,33749171,35119454,35836572
871	male	77	CD/CRD	Cone-rod dystrophy	ABCA4	NM_000350	NA	c.5603A>T	p.(Asn1868Ile)	het	VUS	11328725,11017087,21330655,24265693,26780318,27775217,28446513,30480703,29555955,30204727,30480704,29971439,30670881,29925512,31618761,30643219,32845050,32619608,33375396,32467599,31964843,31429209,32307445,32815999,31456290,31456290,32531858,32531858,32037395,33706644,34795310,34946930,34198153,34240658,33851411,36338671,35243166,35119454,35260635,35656873,36460718,35836572,35076026,35657619,366…
8930	female	23	CD/CRD	Cone-rod dystrophy	ABCA4	NM_000350	NA	c.3259G>A	p.(Glu1087Lys)	hom	P	9054934,22264887,28559085,30204727,30576320,29925512,32845050,32619608,31964843,32307445,32531858,35119454,35260635,35260635,36460718,35076026,36672815
9080	male	51	CD/CRD	Cone-rod dystrophy	ABCA4	NM_000350	NA	c.4615_4625del	p.(Pro1539Lysfs*12)	het	P	found in this study
9080	male	51	CD/CRD	Cone-rod dystrophy	ABCA4	NM_000350	NA	c.5603A>T	p.(Asn1868Ile)	hom	VUS	11328725,11017087,21330655,24265693,26780318,27775217,28446513,30480703,29555955,30204727,30480704,29971439,30670881,29925512,31618761,30643219,32845050,32619608,33375396,32467599,31964843,31429209,32307445,32815999,31456290,31456290,32531858,32531858,32037395,33706644,34795310,34946930,34198153,34240658,33851411,36338671,35243166,35119454,35260635,35656873,36460718,35836572,35076026,35657619,366…
9159	female	26	CD/CRD	Cone-rod dystrophy	ABCA4	NM_000350	NA	c.4195G>A	p.(Glu1399Lys)	het	LP	10958763,23424971,29555955,31589614,33375396,31964843,32307445,32531858,34426522,36460718	trans assumed
9159	female	26	CD/CRD	Cone-rod dystrophy	ABCA4	NM_000350	NA	c.5312+1G>A	p.?	het	P	21911583,28118664,28947085,29925512,31964843,32307445,32413971,31456290	trans assumed
9177	female	46	CD/CRD	Cone-rod dystrophy	ABCA4	NM_000350	NA	c.454C>T	p.(Arg152*)	het	P	10509673,10486215,19074458,22328824,23695285,26593885,26047050,25525159,28118664,29555955,29925512,30653986,32619608,31964843,31429209,31980526,32307445,33301772,35119454
9177	female	46	CD/CRD	Cone-rod dystrophy	ABCA4	NM_000350	NA	c.656G>C	p.(Arg219Thr)	het	P	14517951,26720470,29555955,29925512,31964843,32307445,31816670,33706644
9177	female	46	CD/CRD	Cone-rod dystrophy	ABCA4	NM_000350	NA	c.2588G>C	p.[Gly863Ala,Gly863del]	het	P	9054934,12192456,3002862,10090887,10612508,11017087,11919200,20981092,23144455,22264887,24082139,23695285,25082885,24713488,25333069,25097241,24154662,25283059,26247787,28041643,28559085,28341476,28446513,29555955,30215852,29310964,29431110,29162642,30609409,29925512,30718709,30643219,32845050,32619608,32467599,31964843,31429209,31980526,32307445,32913387,32036094,32815999,31456290,32581362,32531…
9177	female	46	CD/CRD	Cone-rod dystrophy	ABCA4	NM_000350	NA	c.5603A>T	p.(Asn1868Ile)	het	VUS	11328725,11017087,21330655,24265693,26780318,27775217,28446513,30480703,29555955,30204727,30480704,29971439,30670881,29925512,31618761,30643219,32845050,32619608,33375396,32467599,31964843,31429209,32307445,32815999,31456290,31456290,32531858,32531858,32037395,33706644,34795310,34946930,34198153,34240658,33851411,36338671,35243166,35119454,35260635,35656873,36460718,35836572,35076026,35657619,366…
9263	male	40	CD/CRD	Cone-rod dystrophy	ABCA4	NM_000350	NA	c.1622T>C	p.(Leu541Pro)	het	P	9781034,11017087,16103129,16103129,19217903,19074458,24509150,24713488,26593885,25712131,25712131,28041643,29186038,29114839,28559085,29068140,29555955,30204727,29847635,29925512,30718709,30653986,30643219,31573552,32619608,31964843,31429209,32307445,32783370,31456290,32581362,32531858,32037395,32141364,34315337,33369172,33749171,33851411,35119454,35260635,35260635,36460718,35836572,36672815
9263	male	40	CD/CRD	Cone-rod dystrophy	ABCA4	NM_000350	NA	c.3113C>T	p.(Ala1038Val)	het	P	9054934,9466990,15579991,16103129,16103129,19217903,19074458,22312191,24509150,25087612,25910913,26593885,25712131,28041643,28224992,28559085,29068140,29555955,30204727,29847635,30215852,30093795,31589614,30609409,29925512,30718709,30653986,30643219,32619608,31429209,31980526,32307445,32815999,31456290,32581362,32531858,32037395,32141364,32141364,34313030,34647987,34315337,34327195,34946930,33369…
9263	male	40	CD/CRD	Cone-rod dystrophy	ABCA4	NM_000350	NA	c.5714+5G>A	p.(Glu1863Leufs*33)	het	P	9466990,10413692,19074458,24265693,28341476,29555955,30093795,30093795,29162642,31589614,29925512,32619608,32467599,31964843,31429209,31980526,32307445,33302505,32783370,32815999,31456290,32581362,32531858,32531858,33706644,34327195,34758253,35119454,35260635,35260635,36209838,36460718,35836572,35076026
933	female	59	CD/CRD	Cone-rod dystrophy	ABCA4	NM_000350	NA	c.5714+5G>A	p.(Glu1863Leufs*33)	het	P	9466990,10413692,19074458,24265693,28341476,29555955,30093795,30093795,29162642,31589614,29925512,32619608,32467599,31964843,31429209,31980526,32307445,33302505,32783370,32815999,31456290,32581362,32531858,32531858,33706644,34327195,34758253,35119454,35260635,35260635,36209838,36460718,35836572,35076026	trans assumed (c.[5714+5G>A];[6229C>T])
933	female	59	CD/CRD	Cone-rod dystrophy	ABCA4	NM_000350	NA	c.6229C>T	p.(Arg2077Trp)	het	P	9054934,19217903,20647261,24713488,28041643,28559085,29555955,29847635,29925512,32619608,31964843,31429209,32307445,32581362,32531858,32531858,35119454,36460718,35076026	trans assumed (c.[5714+5G>A];[6229C>T])
933	female	59	CD/CRD	Cone-rod dystrophy	ABCA4	NM_000350	NA	c.5603A>T	p.(Asn1868Ile)	het	VUS	11328725,11017087,21330655,24265693,26780318,27775217,28446513,30480703,29555955,30204727,30480704,29971439,30670881,29925512,31618761,30643219,32845050,32619608,33375396,32467599,31964843,31429209,32307445,32815999,31456290,31456290,32531858,32531858,32037395,33706644,34795310,34946930,34198153,34240658,33851411,36338671,35243166,35119454,35260635,35656873,36460718,35836572,35076026,35657619,366…
30509	female	5	CD/CRD	Cone-rod dystrophy	ABCA4	NM_000350	NA	c.2588G>C	p.[Gly863Ala,Gly863del]	het	P	9054934,12192456,3002862,10090887,10612508,11017087,11919200,20981092,23144455,22264887,24082139,23695285,25082885,24713488,25333069,25097241,24154662,25283059,26247787,28041643,28559085,28341476,28446513,29555955,30215852,29310964,29431110,29162642,30609409,29925512,30718709,30643219,32845050,32619608,32467599,31964843,31429209,31980526,32307445,32913387,32036094,32815999,31456290,32581362,32531…
30509	female	5	CD/CRD	Cone-rod dystrophy	ABCA4	NM_000350	NA	c.5603A>T	p.(Asn1868Ile)	het	VUS	11328725,11017087,21330655,24265693,26780318,27775217,28446513,30480703,29555955,30204727,30480704,29971439,30670881,29925512,31618761,30643219,32845050,32619608,33375396,32467599,31964843,31429209,32307445,32815999,31456290,31456290,32531858,32531858,32037395,33706644,34795310,34946930,34198153,34240658,33851411,36338671,35243166,35119454,35260635,35656873,36460718,35836572,35076026,35657619,366…
30509	female	5	CD/CRD	Cone-rod dystrophy	ALMS1	NM_001378454	NA	c.10264G>T	p.(Glu3422*)	het	P	found in this study
30509	female	5	CD/CRD	Cone-rod dystrophy	ALMS1	NM_001378454	NA	c.509_510del	p.(Thr170Ilefs*4)	het	P	found in this study
13220	male	7	CD/CRD	Cone-rod dystrophy	ATF6	NM_007348	NA	c.511del	p.(Ile171Phefs*3)	hom	P	30202406		found in 2 affected family members
8990	male	8	CD/CRD	Cone-rod dystrophy	ATF6	NM_007348	NA	c.1461_1475del	p.(His488_Val492del)	hom	LP	found in this study
8990	male	8	CD/CRD	Cone-rod dystrophy	ATF6	NM_007348	NA	c.1485dup	p.(Lys496Glnfs*8)	hom	P	found in this study
13434	female	66	CD/CRD	Cone-rod dystrophy	BEST1	NM_004183	NA	c.728C>T	p.(Ala243Val)	het	P	10737974,17065513,21436265,24560797,28559085,29555955,28225368,31589614,31570112,32239196,32531858,34327816,36512348,35119454,36460718		found in 2 affected family members
2105	male	32	CD/CRD	Cone-rod dystrophy	BEST1	NM_004183	NA	c.422G>A	p.(Arg141His)	hom	P	10854112,21825197,21330666,21809908,24560797,26200502,28559085,29068140,29555955,29668979,31766397,30718709,31455904,31429209,33302512,32531858,33369172,34327816,34015078
24119	male	44	CD/CRD	Cone-rod dystrophy	BEST1	NM_004183	NA	c.889C>T	p.(Pro297Ser)	hom	LP	10453731,13129869,32531858,34012682,34327816
30270	female	12	CD/CRD	Cone-rod dystrophy	BEST1	NM_004183	NA	c.728C>T	p.(Ala243Val)	het	P	10737974,17065513,21436265,24560797,28559085,29555955,28225368,31589614,31570112,32239196,32531858,34327816,36512348,35119454,36460718
28132	female	48	CD/CRD	Cone-rod dystrophy	C1QTNF5	NM_015645	NA	c.489C>A	p.(Ser163Arg)	het	P	2.89398e+07
11213	male	6	CD/CRD	Cone-rod dystrophy	CACNA1F	NM_005183	NA	c.3896G>C	p.(Arg1299Pro)	hemi	LP	found in this study
16167	male	14	CD/CRD	Cone-rod dystrophy	CACNA1F	NM_005183	NA	c.4954del	p.(Glu1652Argfs*108)	hemi	P	found in this study
24554	male	8	CD/CRD	Cone-rod dystrophy	CACNA1F	NM_005183	NA	c.3123-23_3137del	p.?	hemi	P	found in this study
26025	male	12	CD/CRD	Cone-rod dystrophy	CACNA1F	NM_005183	NA	c.3166dup	p.(Leu1056Profs*11)	hemi	P	found in this study
13684	male	41	CD/CRD	Cone-rod dystrophy	CDHR1	NM_033100	NA	c.2522_2528del	p.(Ile841Serfs*119)	hom	LP	26766544,27623334,28041643,29555955,31387115,31130284,31964843,32581362,33576794,34229535,33749171,35260635,35656873,36460718,35836572
16157	female	73	CD/CRD	Cone-rod dystrophy	CDHR1	NM_033100	NA	c.783G>A	p.[Pro261=,Asp214_Pro261del]	hom	LP	29555955,23591405,31387115,31387115,30718709,32531858,32531858,32037395,34327195,34426522,35260635,36259723,36460718,35836572,28224992,28765526,28765526,28885867,32681094,34795310
8767	male	68	CD/CRD	Cone-rod dystrophy	CDHR1	NM_033100	NA	c.783G>A	p.[Pro261=,Asp214_Pro261del]	hom	LP	29555955,23591405,31387115,31387115,30718709,32531858,32531858,32037395,34327195,34426522,35260635,36259723,36460718,35836572,28224992,28765526,28765526,28885867,32681094,34795310
17760	female	10	CD/CRD	Cone-rod dystrophy	CEP290	NM_025114	NA	c.5668G>T	p.(Gly1890*)	hom	P	16682973,21866095,22355252,23954617,23591405,25818971,25937446,25937446,25525159,28559085,29620724,29398085,31589614,31734136,31069529,31345219,30718709,31411728,31879347,31964843,32139166,32531858,34196201,34582790,34758253,34716235,36460718,36819107
112	male	47	CD/CRD	Cone-rod dystrophy	CEP78	NM_001098802	NA	c.449T>C	p.(Leu150Ser)	hom	LP	NA,31999394,36460718
16896	male	38	CD/CRD	Cone-rod dystrophy	CEP78	NM_001098802	NA	c.449T>C	p.(Leu150Ser)	hom	LP	NA,31999394,36460718
2798	male	52	CD/CRD	Cone-rod dystrophy	CEP78	NM_001098802	NA	c.1372G>T	p.(Glu458*)	hom	P	found in this study
4034	female	58	CD/CRD	Cone-rod dystrophy	ABCA4	NM_000350	NA	c.4253+43G>A	p.[=,Ile1377Hisfs*3]	het	LP	29925512,29848554,31614660,31618761,30643219,32619608,32307445,32531858,31963381,34440443,35119454,35055178,35456422
4034	female	58	CD/CRD	Cone-rod dystrophy	CEP78	NM_001098802	Ex 1-5	NC_000009.12:g.(?_78.236.350)_(78.243.637_78.246.668)del	p.?	hom	P	34758253		found in 2 affected family members
8621	female	29	CD/CRD	Cone-rod dystrophy	CEP78	NM_001098802	NA	c.1223_1226del	p.(Ile408Lysfs*16)	het	P	31964843
8621	female	29	CD/CRD	Cone-rod dystrophy	CEP78	NM_001098802	NA	c.1462-1G>T	p.?	het	P	31999394
886	male	66	CD/CRD	Cone-rod dystrophy	CEP78	NM_001098802	Ex 1-5	NC_000009.12:g.(?_78.236.350)_(78.243.637_78.246.668)del	p.?	het	P	34758253
886	male	66	CD/CRD	Cone-rod dystrophy	CEP78	NM_001098802	NA	c.283dup	p.(Arg95Profs*16)	het	P	found in this study
21598	male	63	CD/CRD	Cone-rod dystrophy	CFAP410	NM_004928	NA	c.191T>A	p.(Leu64Gln)	het	LP	found in this study
21598	male	63	CD/CRD	Cone-rod dystrophy	CFAP410	NM_004928	NA	c.218G>C	p.(Arg73Pro)	het	P	26167768,26974433,27596865,28041643,28422394,28771251,31429209,31980526,32036094,32581362,32531858,34795310,34426522,35055178
30556	female	58	CD/CRD	Cone-rod dystrophy	CFAP410	NM_004928	NA	c.218G>C	p.(Arg73Pro)	het	P	26167768,26974433,27596865,28041643,28422394,28771251,31429209,31980526,32036094,32581362,32531858,34795310,34426522,35055178
30556	female	58	CD/CRD	Cone-rod dystrophy	CFAP410	NM_004928	NA	c.285_289del	p.(Glu96Profs*40)	het	P	found in this study
31211	male	19	CD/CRD	Cone-rod dystrophy	CFAP410	NM_004928	NA	c.96+1G>A	p.?	hom	P	2.69928e+07
2065	male	31	CD/CRD	Cone-rod dystrophy	CFAP418	NM_177965	NA	c.394T>C	p.(Cys132Arg)	het	LP	found in this study
2065	male	31	CD/CRD	Cone-rod dystrophy	CFAP418	NM_177965	NA	c.440G>A	p.(Trp147*)	het	P	found in this study
21387	female	43	CD/CRD	Cone-rod dystrophy	CLN3	NM_001042432	NA	c.883G>A	p.(Glu295Lys)	hom	P	9311735,9450775,9490299,10332042,16291725,19135632,19132115,21228398,24154662,27486012,31440721,34712575,33507216
21387	female	43	CD/CRD	Cone-rod dystrophy	TTPA	NM_000370	NA	c.513_514insTT	p.(Thr172Leufs*5)	het	P	7719340,8602747,9463307,23445347,25614784,31589614,31980526,32928973
12828	male	3	CD/CRD	Cone-rod dystrophy	CNGA3	NM_001298	NA	c.829C>T	p.(Arg277Cys)	het	P	11536077,15743887,17693388,20238023,21911670,23082193,26992781,30418171,31589614,30682209,30653986,31964843,31429209,31456290,32531858,34449556,35119454,36833446
12828	male	3	CD/CRD	Cone-rod dystrophy	CNGA3	NM_001298	NA	c.1641C>A	p.(Phe547Leu)	het	P	9662398,17693388,20088482,23972307,31589614,30682209,30653986,31964843,31964843,31429209,31456290,32531858,31816670,33562422,34426522,34449556,36460718
1665	female	38	CD/CRD	Cone-rod dystrophy	CNGA3	NM_001298	NA	c.670A>G	p.(Thr224Ala)	hom	LP	35332618
16835	male	49	CD/CRD	Cone-rod dystrophy	CNGA3	NM_001298	NA	c.1091C>A	p.(Thr364Asn)	hom	LP	found in this study
16953	male	7	CD/CRD	Cone-rod dystrophy	CNGA3	NM_001298	NA	c.1641C>A	p.(Phe547Leu)	het	P	9662398,17693388,20088482,23972307,31589614,30682209,30653986,31964843,31964843,31429209,31456290,32531858,31816670,33562422,34426522,34449556,36460718	trans confirmed
16953	male	7	CD/CRD	Cone-rod dystrophy	CNGA3	NM_001298	NA	c.1694C>T	p.(Thr565Met)	het	P	11536077,17693388,20079539,21268679,24676353,31964843,32531858,31963381,34426522	trans confirmed
2672	male	53	CD/CRD	Cone-rod dystrophy	CNGA3	NM_001298	NA	c.829C>T	p.(Arg277Cys)	het	P	11536077,15743887,17693388,20238023,21911670,23082193,26992781,30418171,31589614,30682209,30653986,31964843,31429209,31456290,32531858,34449556,35119454,36833446
2672	male	53	CD/CRD	Cone-rod dystrophy	CNGA3	NM_001298	NA	c.1641C>A	p.(Phe547Leu)	het	P	9662398,17693388,20088482,23972307,31589614,30682209,30653986,31964843,31964843,31429209,31456290,32531858,31816670,33562422,34426522,34449556,36460718
28374	male	15	CD/CRD	Cone-rod dystrophy	CNGA3	NM_001298	NA	c.1129_1131del	p.(Glu377del)	hom	LP	23972307
3005	female	26	CD/CRD	Cone-rod dystrophy	CNGA3	NM_001298	NA	c.784G>C	p.(Ala262Pro)	het	LP	28159970
3005	female	26	CD/CRD	Cone-rod dystrophy	CNGA3	NM_001298	NA	c.1736T>G	p.(Leu579Arg)	het	LP	35332618
13418	female	2	CD/CRD	Cone-rod dystrophy	CNGB3	NM_019098	NA	c.819_826del	p.(Arg274Valfs*13)	het	P	10888875,20079539,22975760,28041643,30418171,29769798,31964843,32581362,32531858,33807868,34426522,34449556
13418	female	2	CD/CRD	Cone-rod dystrophy	CNGB3	NM_019098	NA	c.1578+1G>A	p.?	het	P	10958649,25525159,30418171,31589614,31964843,31429209,32531858,32037395,34449556,36460718,35456422
2063	male	5	CD/CRD	Cone-rod dystrophy	CNGB3	NM_019098	NA	c.1148del	p.(Thr383Ilefs*13)	hom	P	10888875,12815043,16379026,20079539,22975760,23805033,28041643,28041643,29053603,28746191,28341476,28341476,30418171,30337596,30190494,28929832,29769798,30609409,30718709,31964843,31964843,31429209,31980526,32036094,32581362,32531858,31816670,31816670,32037395,32860008,33562422,34426522,33737949,33749171,34758253,34449556,33851411,35119454,35260635,36460718,35456422,36672815
26114	female	28	CD/CRD	Cone-rod dystrophy	CNGB3	NM_019098	NA	c.1578+1G>A	p.?	hom	P	10958649,25525159,30418171,31589614,31964843,31429209,32531858,32037395,34449556,36460718,35456422
29182	female	58	CD/CRD	Cone-rod dystrophy	CNGB3	NM_019098	NA	c.1148del	p.(Thr383Ilefs*13)	het	P	10888875,12815043,16379026,20079539,22975760,23805033,28041643,28041643,29053603,28746191,28341476,28341476,30418171,30337596,30190494,28929832,29769798,30609409,30718709,31964843,31964843,31429209,31980526,32036094,32581362,32531858,31816670,31816670,32037395,32860008,33562422,34426522,33737949,33749171,34758253,34449556,33851411,35119454,35260635,36460718,35456422,36672815
29182	female	58	CD/CRD	Cone-rod dystrophy	CNGB3	NM_019098	NA	c.886_896delinsT	p.(Thr296Tyrfs*9)	het	P	found in this study
2930	male	25	CD/CRD	Cone-rod dystrophy	CNGB3	NM_019098	NA	c.1578+1G>A	p.?	hom	P	10958649,25525159,30418171,31589614,31964843,31429209,32531858,32037395,34449556,36460718,35456422
5486	female	44	CD/CRD	Cone-rod dystrophy	CNGB3	NM_019098	NA	c.1148del	p.(Thr383Ilefs*13)	hom	P	10888875,12815043,16379026,20079539,22975760,23805033,28041643,28041643,29053603,28746191,28341476,28341476,30418171,30337596,30190494,28929832,29769798,30609409,30718709,31964843,31964843,31429209,31980526,32036094,32581362,32531858,31816670,31816670,32037395,32860008,33562422,34426522,33737949,33749171,34758253,34449556,33851411,35119454,35260635,36460718,35456422,36672815
3980	male	18	CD/CRD	Cone-rod dystrophy	CNNM4	NM_020184	NA	c.880C>T	p.(His294Tyr)	hom	LP	found in this study
3980	male	18	CD/CRD	Cone-rod dystrophy	CNNM4	NM_020184	NA	c.947T>G	p.(Leu316Arg)	hom	LP	found in this study
11307	female	13	CD/CRD	Cone-rod dystrophy	CRB1	NM_201253	NA	c.1148G>A	p.(Cys383Tyr)	hom	LP	11231775,23449718,25356976,31964843,31456290,31456290		found in 2 affected family members
21234	female	12	CD/CRD	Cone-rod dystrophy	CRB1	NM_201253	NA	c.3541T>A	p.(Cys1181Ser)	hom	LP	34315337
26003	female	8	CD/CRD	Cone-rod dystrophy	CRB1	NM_201253	Ex 1	NC_000001.11:g.(?_197.268.413-1)_(197.268.482+1_197.328.422-1)del	p.?	hom	P	found in this study
26124	female	7	CD/CRD	Cone-rod dystrophy	CRB1	NM_201253	NA	c.3945_3962dup	p.(Cys1321*)	hom	P	found in this study		found in 4 affected family members
16121	male	34	CD/CRD	Cone-rod dystrophy	CDHR1	NM_033100	NA	c.783G>A	p.[Pro261=,Asp214_Pro261del]	het	LP	29555955,23591405,31387115,31387115,30718709,32531858,32531858,32037395,34327195,34426522,35260635,36259723,36460718,35836572,28224992,28765526,28765526,28885867,32681094,34795310
16121	male	34	CD/CRD	Cone-rod dystrophy	CRX	NM_000554	NA	c.590del	p.(Pro197Argfs*22)	het	P	29555955,32533067,36284460
18799	male	41	CD/CRD	Cone-rod dystrophy	CRX	NM_000554	NA	c.816_818delinsAA	p.(Thr273Argfs*98)	het	P	found in this study
2098	male	62	CD/CRD	Cone-rod dystrophy	CRX	NM_000554	NA	c.158A>G	p.(Glu53Gly)	het	LP	found in this study
31031	female	67	CD/CRD	Cone-rod dystrophy	CRX	NM_000554	NA	c.122G>C	p.(Arg41Pro)	het	LP	36259723
4179	male	58	CD/CRD	Cone-rod dystrophy	CRX	NM_000554	NA	c.121C>T	p.(Arg41Trp)	het	LP	9427255,12819982,25525159,27013732,31203166,30910914,31213501,32533067,33836713,33629268,33749171,34758253,35119454,36460718,36284460,36819107
8289	male	46	CD/CRD	Cone-rod dystrophy	ABCA4	NM_000350	NA	c.3113C>T	p.(Ala1038Val)	het	P	9054934,9466990,15579991,16103129,16103129,19217903,19074458,22312191,24509150,25087612,25910913,26593885,25712131,28041643,28224992,28559085,29068140,29555955,30204727,29847635,30215852,30093795,31589614,30609409,29925512,30718709,30653986,30643219,32619608,31429209,31980526,32307445,32815999,31456290,32581362,32531858,32037395,32141364,32141364,34313030,34647987,34315337,34327195,34946930,33369…
8289	male	46	CD/CRD	Cone-rod dystrophy	CRX	NM_000554	NA	c.122G>C	p.(Arg41Pro)	het	LP	36259723
8289	male	46	CD/CRD	Cone-rod dystrophy	GUCA1A	NM_000409	NA	c.527T>C	p.(Leu176Pro)	het	LP	found in this study
11484	male	53	CD/CRD	Cone-rod dystrophy	DRAM2	NM_178454	NA	c.231A>T	p.(Gln77His)	hom	LP	found in this study
262	male	21	CD/CRD	Cone-rod dystrophy	FAM161A	NM_001201543	NA	c.1309A>T	p.(Arg437*)	hom	P	20705278,25097241,26113502,26574802,25525159,28559085,31589614,31345219,31964843,32531858,33576794,34426522,33749171,34758253,35456422,36819107
262	male	21	CD/CRD	Cone-rod dystrophy	TULP1	NM_003322	NA	c.1081C>T	p.(Arg361*)	het	P	23591405,24547928,29178642,31964843,32531858,33921607
13546	male	65	CD/CRD	Cone-rod dystrophy	GUCA1A	NM_000409	NA	c.320T>C	p.(Ile107Thr)	het	P	2.40242e+07		found in 2 affected family members
13983	female	69	CD/CRD	Cone-rod dystrophy	GUCA1A	NM_000409	NA	c.250C>T	p.(Leu84Phe)	het	P	24024198,26358777,36259723,36460718
17190	female	51	CD/CRD	Cone-rod dystrophy	GUCA1A	NM_000409	NA	c.526C>T	p.(Leu176Phe)	het	P	26766544,28025326,29555955,32531858
2048	female	9	CD/CRD	Cone-rod dystrophy	GUCA1A	NM_000409	NA	c.431A>C	p.(Asp144Ala)	het	LP	found in this study
2093	male	67	CD/CRD	Cone-rod dystrophy	GUCA1A	NM_000409	NA	c.119G>T	p.(Arg40Leu)	het	LP	found in this study
2520	female	67	CD/CRD	Cone-rod dystrophy	GUCA1A	NM_000409	NA	c.451C>T	p.(Leu151Phe)	het	P	15790869,15735604,23472098,24566882,24875811,28559085,29555955,31728034
3775	male	25	CD/CRD	Cone-rod dystrophy	GUCA1A	NM_000409	NA	c.451C>T	p.(Leu151Phe)	het	P	15790869,15735604,23472098,24566882,24875811,28559085,29555955,31728034
5335	male	29	CD/CRD	Cone-rod dystrophy	GUCA1A	NM_000409	NA	c.451C>T	p.(Leu151Phe)	het	P	15790869,15735604,23472098,24566882,24875811,28559085,29555955,31728034
10685	female	21	CD/CRD	Cone-rod dystrophy	GUCY2D	NM_000180	NA	c.2705T>C	p.(Val902Ala)	het	LP	31736247
13818	female	28	CD/CRD	Cone-rod dystrophy	ABCA4	NM_000350	NA	c.5882G>A	p.(Gly1961Glu)	het	P	9295268,11017087,16103129,18161617,19217903,22025579,21786275,22661473,22264887,24265693,25082885,25640233,25087612,25097241,26593885,26247787,25921964,27884173,27535533,27775217,28130426,28157192,28224992,28571903,28611652,28327576,28181551,29114839,28492530,28118664,28559085,29555955,29847635,29765157,30060493,29769798,30156925,31589614,30609409,31814694,30924848,29925512,30718709,31725702,3157…
13818	female	28	CD/CRD	Cone-rod dystrophy	GUCY2D	NM_000180	NA	c.2512C>T	p.(Arg838Cys)	het	P	9618177,11115851,12552567,15175914,22183351,24875811,26298565,26747767,28559085,29555955,30588428,31429209,32821499,31456290,32811265,32531858,31816670,33369172,33749171,34758253,34048777,35119454,35260635,36460718,36284460,36819107
14731	male	65	CD/CRD	Cone-rod dystrophy	GUCY2D	NM_000180	NA	c.2747T>C	p.(Ile916Thr)	het	P	24516651,32821499,36284460,36284460
14732	female	61	CD/CRD	Cone-rod dystrophy	GUCY2D	NM_000180	NA	c.2522A>G	p.(Glu841Gly)	het	LP	found in this study
16970	male	28	CD/CRD	Cone-rod dystrophy	GUCY2D	NM_000180	NA	c.2522A>G	p.(Glu841Gly)	het	LP	found in this study		found in 2 affected family members
17645	female	37	CD/CRD	Cone-rod dystrophy	GUCY2D	NM_000180	NA	c.2512C>T	p.(Arg838Cys)	het	P	9618177,11115851,12552567,15175914,22183351,24875811,26298565,26747767,28559085,29555955,30588428,31429209,32821499,31456290,32811265,32531858,31816670,33369172,33749171,34758253,34048777,35119454,35260635,36460718,36284460,36819107
20708	female	56	CD/CRD	Cone-rod dystrophy	GUCY2D	NM_000180	NA	c.2512C>T	p.(Arg838Cys)	het	P	9618177,11115851,12552567,15175914,22183351,24875811,26298565,26747767,28559085,29555955,30588428,31429209,32821499,31456290,32811265,32531858,31816670,33369172,33749171,34758253,34048777,35119454,35260635,36460718,36284460,36819107
21220	male	32	CD/CRD	Cone-rod dystrophy	ABCA4	NM_000350	NA	c.5882G>A	p.(Gly1961Glu)	het	P	9295268,11017087,16103129,18161617,19217903,22025579,21786275,22661473,22264887,24265693,25082885,25640233,25087612,25097241,26593885,26247787,25921964,27884173,27535533,27775217,28130426,28157192,28224992,28571903,28611652,28327576,28181551,29114839,28492530,28118664,28559085,29555955,29847635,29765157,30060493,29769798,30156925,31589614,30609409,31814694,30924848,29925512,30718709,31725702,3157…
21220	male	32	CD/CRD	Cone-rod dystrophy	GUCY2D	NM_000180	NA	c.2492T>C	p.(Leu831Pro)	het	LP	29555955
2161	female	24	CD/CRD	Cone-rod dystrophy	GUCY2D	NM_000180	NA	c.985C>T	p.(Gln329*)	hom	P	found in this study
23989	female	67	CD/CRD	Cone-rod dystrophy	GUCY2D	NM_000180	NA	c.2513G>A	p.(Arg838His)	het	P	11565546,11115851,12552567,15175914,22194653,22183351,22968130,24480840,24875811,25283059,26298565,28181551,29555955,32821499,32036094,31456290,31456290,32811265,32581362,32531858,33691693,33749171,34758253,34048777,35119454,36460718,36819107		found in 4 affected family members
271	male	39	CD/CRD	Cone-rod dystrophy	GUCY2D	NM_000180	NA	c.2480A>T	p.(Tyr827Phe)	het	LP	found in this study
3306	female	72	CD/CRD	Cone-rod dystrophy	ABCA4	NM_000350	NA	c.6304G>C	p.(Asp2102His)	het	LP	found in this study
3306	female	72	CD/CRD	Cone-rod dystrophy	GUCY2D	NM_000180	NA	c.2512C>T	p.(Arg838Cys)	het	P	9618177,11115851,12552567,15175914,22183351,24875811,26298565,26747767,28559085,29555955,30588428,31429209,32821499,31456290,32811265,32531858,31816670,33369172,33749171,34758253,34048777,35119454,35260635,36460718,36284460,36819107
4658	female	28	CD/CRD	Cone-rod dystrophy	GUCY2D	NM_000180	NA	c.2480A>C	p.(Tyr827Ser)	het	LP	35260635
28891	female	70	CD/CRD	Cone-rod dystrophy	HGSNAT	NM_152419	NA	c.1264C>T	p.(Pro422Ser)	hom	LP	found in this study
21576	female	48	CD/CRD	Cone-rod dystrophy	HK1	NM_000188	NA	c.2539G>A	p.(Glu847Lys)	het	LP	25316723,25190649,26427411,28765615,28765615,29847639,31621442,32814480,33165303,36284460,36672815,36819107
1870	male	21	CD/CRD	Cone-rod dystrophy	IMPG2	NM_016247	NA	c.1156A>T	p.(Arg386*)	het	LP	found in this study
1870	male	21	CD/CRD	Cone-rod dystrophy	IMPG2	NM_016247	NA	c.68dup	p.(Asp23Glufs*29)	het	P	found in this study
11477	female	10	CD/CRD	Cone-rod dystrophy	CERKL	NM_001030311	NA	c.613+2T>C	p.?	het	P	found in this study
11477	female	10	CD/CRD	Cone-rod dystrophy	KCNV2	NM_133497	NA	c.727C>T	p.(Arg243Trp)	hom	LP	21882291
14268	female	28	CD/CRD	Cone-rod dystrophy	ABCA4	NM_000350	NA	c.1757A>G	p.(Asp586Gly)	het	LP	25312043,29925512,32845068,35260635,35836572
14268	female	28	CD/CRD	Cone-rod dystrophy	KCNV2	NM_133497	NA	c.530G>C	p.(Cys177Ser)	hom	LP	31960170		found in 2 affected family members
14838	female	5	CD/CRD	Cone-rod dystrophy	KCNV2	NM_133497	NA	c.8_11del	p.(Lys3Argfs*96)	hom	P	21882291,31589614,31964843,32581362	homozygosity confirmed
2283	male	40	CD/CRD	Cone-rod dystrophy	KCNV2	NM_133497	NA	c.778A>T	p.(Lys260*)	hom	P	17896311,31589614,31964843,35119454,35456422
27975	male	58	CD/CRD	Cone-rod dystrophy	KIF11	NM_004523	NA	c.139C>T	p.(Arg47*)	het	P	22653704,25124931,30315573,32978145,35456519
24329	male	26	CD/CRD	Cone-rod dystrophy	MERTK	NM_006343	NA	c.1960+1G>A	p.?	hom	P	found in this study
25693	female	16	CD/CRD	Cone-rod dystrophy	MERTK	NM_006343	NA	c.2180G>A	p.(Arg727Gln)	hom	LP	24625443,32581362,32531858,36819107
21463	female	26	CD/CRD	Cone-rod dystrophy	NPHP1	NM_000272	Ex 1-20	NC_000002.12:g.(?_110.123.891)_(110.204.968_?)del	p.?	het	P	10620543,28041643,10839884,21258817,20434703,21658830,26477546,26037636,25401970,27491411,26092869,33306870,34295353,27788217,26359340,29555955,28509138,28347285,28002029,34246230,29974258,29654215,31402777,30847201,33083013,32306954,34013113,34059960,33512896,33597717,34153329,35368817,35140360,37203120,8852662,24746959,15138899
21463	female	26	CD/CRD	Cone-rod dystrophy	NPHP1	NM_000272	NA	c.1027G>A	p.(Gly343Arg)	het	P	16762963,10839884,24154662,25525159,28559085,29974258,30773290,36090483,25525159
28889	female	59	CD/CRD	Cone-rod dystrophy	NR2E3	NM_014249	NA	c.227G>A	p.(Arg76Gln)	hom	P	10655056,19898638,19823680,27013732,28418496,28559085,30324420,31964843,31980526,32531858,32679203,34426522
24067	female	14	CD/CRD	Cone-rod dystrophy	OPA1	NM_130837	NA	c.869G>A	p.(Arg290Gln)	het	P	found in this study
24067	female	14	CD/CRD	Cone-rod dystrophy	OPA1	NM_130837	NA	c.1034G>A	p.(Arg345Gln)	het	P	found in this study
24067	female	14	CD/CRD	Cone-rod dystrophy	POC1B	NM_172240	NA	c.1079_1080del	p.(Pro360Argfs*8)	het	P	3.43272e+07
28242	female	31	CD/CRD	Cone-rod dystrophy	PCARE	NM_001029883	NA	c.920T>A	p.(Leu307*)	het	P	28763557,31964843,34426522,36460718
28242	female	31	CD/CRD	Cone-rod dystrophy	PCARE	NM_001029883	NA	c.3002G>A	p.(Trp1001*)	het	P	21412943,31964843,32581362,32531858,34426522,36460718,35836572,36819107
12954	male	11	CD/CRD	Cone-rod dystrophy	ABCA4	NM_000350	NA	c.2267C>T	p.(Ser756Phe)	het	LP	found in this study
12954	male	11	CD/CRD	Cone-rod dystrophy	PDE6C	NM_006204	NA	c.1669C>T	p.(Arg557*)	hom	P	31964843		found in 2 affected family members
13484	male	24	CD/CRD	Cone-rod dystrophy	ABCA4	NM_000350	NA	c.6658C>T	p.(Gln2220*)	het	P	10958761,23134348,22968130,25525159,28041643,28118664,28341476,31964843,31429209,32307445,32581362,31816670,31816670,33749171,34758253,36460718,35456422,36819107
13484	male	24	CD/CRD	Cone-rod dystrophy	PDE6C	NM_006204	NA	c.1756del	p.(Tyr586Thrfs*30)	het	P	found in this study
13484	male	24	CD/CRD	Cone-rod dystrophy	PDE6C	NM_006204	NA	c.2367+1_2367+5del	p.?	het	P	19615668,31964843,35260635,35260635
4268	female	5	CD/CRD	Cone-rod dystrophy	PDE6C	NM_006204	NA	c.1659del	p.(Tyr556Thrfs*23)	hom	P	found in this study
4269	female	30	CD/CRD	Cone-rod dystrophy	PDE6C	NM_006204	NA	c.2141T>A	p.(Ile714Asn)	hom	LP	30080950,32531858,32531858
27818	female	38	CD/CRD	Cone-rod dystrophy	PRDM13	NA	NA	NC_000006.12:g.99593111G>C	p.?	het	P	26507665,27551809,31043363,31814698,33785507,34125159,34895015
13583	female	67	CD/CRD	Cone-rod dystrophy	PROM1	NM_006017	NA	c.1117C>T	p.(Arg373Cys)	het	P	18654668,20393116,20859302,22183351,22581970,25356976,27624628,28840994,28559085,28076437,29555955,29847639,31129250,31054281,31144483,31213501,30653986,30926958,32820593,33090715,32581362,32531858,32531858,33749171,34008001,36259723,36460718,36284460,36819107,36819107
1703	female	27	CD/CRD	Cone-rod dystrophy	ABCA4	NM_000350	NA	c.2743G>A	p.(Asp915Asn)	het	LP	2.91148e+07
1703	female	27	CD/CRD	Cone-rod dystrophy	PROM1	NM_006017	NA	c.642T>A	p.(Tyr214*)	hom	P	24265693,31964843,32531858	homozygosity confirmed
1854	female	17	CD/CRD	Cone-rod dystrophy	PROM1	NM_006017	NA	c.2131-100_2355del	p.(Ile761Thrfs*6)	hom	P	found in this study
1902	male	13	CD/CRD	Cone-rod dystrophy	PROM1	NM_006017	NA	c.1209_1229del	p.(Gln403_Ser410delinsHis)	het	LP	2.42657e+07
1902	male	13	CD/CRD	Cone-rod dystrophy	PROM1	NM_006017	NA	c.1354dup	p.(Tyr452Leufs*13)	het	P	found in this study
2089	female	25	CD/CRD	Cone-rod dystrophy	PROM1	NM_006017	NA	c.2362_2372del	p.(Ile788Glufs*26)	hom	P	32531858
2596	male	46	CD/CRD	Cone-rod dystrophy	PROM1	NM_006017	NA	c.465_470del	p.(Arg155_Cys157delinsSer)	hom	LP	found in this study		found in 3 affected family members
27774	female	34	CD/CRD	Cone-rod dystrophy	PROM1	NM_006017	NA	c.642T>A	p.(Tyr214*)	het	P	24265693,31964843,32531858
27774	female	34	CD/CRD	Cone-rod dystrophy	PROM1	NM_006017	NA	c.1177_1178del	p.(Ile393Argfs*21)	het	P	28041643,31589614,31964843,32581362,36819107
2855	male	44	CD/CRD	Cone-rod dystrophy	PROM1	NM_006017	NA	c.642T>A	p.(Tyr214*)	het	P	24265693,31964843,32531858
2855	male	44	CD/CRD	Cone-rod dystrophy	PROM1	NM_006017	NA	c.1887_1890del	p.(Met629Ilefs*16)	het	P	31964843
31055	female	19	CD/CRD	Cone-rod dystrophy	PROM1	NM_006017	NA	c.2378T>A	p.(Leu793*)	hom	P	found in this study		found in 2 affected family members
8185	male	25	CD/CRD	Cone-rod dystrophy	PROM1	NM_006017	NA	c.2131-100_2354del	p.?	hom	P	found in this study
8273	female	28	CD/CRD	Cone-rod dystrophy	PROM1	NM_006017	NA	c.1628_1629del	p.(Ser543Trpfs*5)	het	P	found in this study
8273	female	28	CD/CRD	Cone-rod dystrophy	PROM1	NM_006017	NA	c.1301+2T>C	p.?	het	P	32531858,31964843,31816670,36785559
9220	male	18	CD/CRD	Cone-rod dystrophy	PROM1	NM_006017	NA	c.1709dup	p.(Tyr570*)	hom	P	found in this study
10953	male	59	CD/CRD	Cone-rod dystrophy	PRPH2	NM_000322	NA	c.136C>T	p.(Arg46*)	het	P	8111389,20213611,23105016,25412400,25412400,28559085,29555955,29343940,32660024,32660024,31964843,32531846,32531846,32531858,34828423,34411390,34411390,36010202,35656873,36460718
12498	male	52	CD/CRD	Cone-rod dystrophy	PRPH2	NM_000322	NA	c.749G>A	p.(Cys250Tyr)	het	P	29555955,34411390,34411390
13625	male	51	CD/CRD	Cone-rod dystrophy	PRPH2	NM_000322	NA	c.581+1G>A	p.?	het	P	34411390
14688	female	39	CD/CRD	Cone-rod dystrophy	PRPH2	NM_000322	NA	c.424C>T	p.(Arg142Trp)	het	P	NA,11801511,22003107,22334370,28559085,28076437,29555955,29155698,30215852,31589614,30910914,32531846,32531846,31456290,34647987,33846575,34828423,34411390,34411390,34411390,34411390,34411390,34411390,34411390,36284460
14989	male	14	CD/CRD	Cone-rod dystrophy	PRPH2	NM_000322	NA	c.424C>T	p.(Arg142Trp)	het	P	NA,11801511,22003107,22334370,28559085,28076437,29555955,29155698,30215852,31589614,30910914,32531846,32531846,31456290,34647987,33846575,34828423,34411390,34411390,34411390,34411390,34411390,34411390,34411390,36284460
16443	female	28	CD/CRD	Cone-rod dystrophy	PRPH2	NM_000322	NA	c.454A>G	p.(Met152Val)	het	LP	1.83103e+07
2039	male	65	CD/CRD	Cone-rod dystrophy	PRPH2	NM_000322	NA	c.281G>A	p.(Trp94*)	het	P	16916875,29555955,34411390,34411390,36819107
21484	male	58	CD/CRD	Cone-rod dystrophy	PRPH2	NM_000322	NA	c.461_463del	p.(Lys154del)	het	P	8240110,25412400,27365499,32660024,32531846,32531846,32531858,34411390,34411390,34411390
21859	male	57	CD/CRD	Cone-rod dystrophy	PRPH2	NM_000322	NA	c.715C>T	p.(Gln239*)	het	P	9279751,28559085,29555955,31618092,32531846,34411390,34411390
2413	female	30	CD/CRD	Cone-rod dystrophy	PRPH2	NM_000322	NA	c.514C>T	p.(Arg172Trp)	het	P	8485576,8747448,9810570,10800708,15254014,18055786,19279306,20335603,21405999,22183351,24463884,26667666,28838317,28838317,29555955,29343940,31213501,32531846,32531846,32531846,32036094,31456290,32531858,33691693,34828423,34411390,34411390,34411390,34411390,35260635,36460718,36284460,36819107,37047703
2550	male	55	CD/CRD	Cone-rod dystrophy	IMPG1	NM_001563	NA	c.498-1G>C	p.?	het	P	found in this study
2550	male	55	CD/CRD	Cone-rod dystrophy	PRPH2	NM_000322	NA	c.457A>C	p.(Lys153Gln)	het	LP	found in this study
257	male	77	CD/CRD	Cone-rod dystrophy	PRPH2	NM_000322	NA	c.499G>A	p.(Gly167Ser)	het	LP	16024869,22863181,23591405,25324289,25474345,28559085,31213501,32660024,32660024,32660024,32036094,32531858,34828423,34411390,34411390,34411390,36010202,35119454,35260635,36460718,34996991
26066	female	64	CD/CRD	Cone-rod dystrophy	PRPH2	NM_000322	NA	c.920del	p.(Leu307Argfs*17)	het	P	8019570,22183351,24265693,29555955,34411390
26592	female	70	CD/CRD	Cone-rod dystrophy	PRPH2	NM_000322	NA	c.802G>A	p.(Val268Ile)	het	LP	9338584,27033727,34426522,34411390
29142	male	50	CD/CRD	Cone-rod dystrophy	PRPH2	NM_000322	NA	c.371del	p.(Gly124Alafs*15)	het	P	9831753,34411390,34240658
30534	female	54	CD/CRD	Cone-rod dystrophy	PRPH2	NM_000322	NA	c.515G>A	p.(Arg172Gln)	het	LP	8485576,22003107,25082885,27977834,28559085,29555955,31964843,32531846,32531858,33369172,34411390,34411390,34411390,35260635
31124	female	64	CD/CRD	Cone-rod dystrophy	PRPH2	NM_000322	NA	c.136C>T	p.(Arg46*)	het	P	8111389,20213611,23105016,25412400,25412400,28559085,29555955,29343940,32660024,32660024,31964843,32531846,32531846,32531858,34828423,34411390,34411390,36010202,35656873,36460718
3194	female	46	CD/CRD	Cone-rod dystrophy	PRPH2	NM_000322	NA	c.515G>A	p.(Arg172Gln)	het	LP	8485576,22003107,25082885,27977834,28559085,29555955,31964843,32531846,32531858,33369172,34411390,34411390,34411390,35260635		found in 2 affected family members
3315	female	33	CD/CRD	Cone-rod dystrophy	ABCA4	NM_000350	NA	c.1319A>G	p.(Tyr440Cys)	het	LP	25346251,32531858,34426522,36819107
3315	female	33	CD/CRD	Cone-rod dystrophy	PRPH2	NM_000322	NA	c.37C>T	p.(Arg13Trp)	het	LP	NA,25474345,34411390
8924	male	45	CD/CRD	Cone-rod dystrophy	PRPH2	NM_000322	NA	c.715C>T	p.(Gln239*)	het	P	9279751,28559085,29555955,31618092,32531846,34411390,34411390
8970	male	61	CD/CRD	Cone-rod dystrophy	CNGA3	NM_001298	NA	c.829C>T	p.(Arg277Cys)	het	P	11536077,15743887,17693388,20238023,21911670,23082193,26992781,30418171,31589614,30682209,30653986,31964843,31429209,31456290,32531858,34449556,35119454,36833446
8970	male	61	CD/CRD	Cone-rod dystrophy	PRPH2	NM_000322	NA	c.421T>C	p.(Tyr141His)	het	LP	11139263,32483926,34327195,34411390
25624	male	60	CD/CRD	Cone-rod dystrophy	ABCA4	NM_000350	NA	c.656G>C	p.(Arg219Thr)	het	P	14517951,26720470,29555955,29925512,31964843,32307445,31816670,33706644
25624	male	60	CD/CRD	Cone-rod dystrophy	ABCA4	NM_000350	NA	c.2588G>C	p.[Gly863Ala,Gly863del]	het	P	9054934,12192456,3002862,10090887,10612508,11017087,11919200,20981092,23144455,22264887,24082139,23695285,25082885,24713488,25333069,25097241,24154662,25283059,26247787,28041643,28559085,28341476,28446513,29555955,30215852,29310964,29431110,29162642,30609409,29925512,30718709,30643219,32845050,32619608,32467599,31964843,31429209,31980526,32307445,32913387,32036094,32815999,31456290,32581362,32531…
25624	male	60	CD/CRD	Cone-rod dystrophy	ABCA4	NM_000350	NA	c.5603A>T	p.(Asn1868Ile)	het	VUS	11328725,11017087,21330655,24265693,26780318,27775217,28446513,30480703,29555955,30204727,30480704,29971439,30670881,29925512,31618761,30643219,32845050,32619608,33375396,32467599,31964843,31429209,32307445,32815999,31456290,31456290,32531858,32531858,32037395,33706644,34795310,34946930,34198153,34240658,33851411,36338671,35243166,35119454,35260635,35656873,36460718,35836572,35076026,35657619,366…
25624	male	60	CD/CRD	Cone-rod dystrophy	PRPH2	NM_000322	NA	c.419A>G	p.(Tyr140Cys)	het	LP	found in this study
21129	male	20	CD/CRD	Cone-rod dystrophy	RAB28	NM_004249	Ex 5-7	NC_000004.12:g.(13.460.698_13.381.595)_(13.369.875_?)del	p.?	hom	P	found in this study
2288	male	25	CD/CRD	Cone-rod dystrophy	RAB28	NM_004249	NA	c.565C>T	p.(Gln189*)	hom	P	23746546	homozygosity confirmed	found in 3 affected family members
3230	female	22	CD/CRD	Cone-rod dystrophy	RAB28	NM_004249	NA	c.71G>C	p.(Gly24Ala)	hom	LP	found in this study
20693	male	64	CD/CRD	Cone-rod dystrophy	RHO	NM_000539	NA	c.50C>T	p.(Thr17Met)	het	P	1897520,1882937,11139241,19913029,21094163,24106275,24573320,27654411,28559085,29847639,31054281,31213501,31717845,30977563,31964843,31429209,33090715,32531858,34721897,33946315,33691693,36284460
16497	female	52	CD/CRD	Cone-rod dystrophy	RP1L1	NM_178857	NA	c.133C>T	p.(Arg45Trp)	het	P	20826268,22466457,23619761,25908487,26782618,27579568,28890726,29555955,30025130,28195981,31028767,32176261,32531858,33749171,34440443,36460718,35765812,36284460,35464678
27779	female	23	CD/CRD	Cone-rod dystrophy	RP1L1	NM_178857	NA	c.133C>T	p.(Arg45Trp)	het	P	20826268,22466457,23619761,25908487,26782618,27579568,28890726,29555955,30025130,28195981,31028767,32176261,32531858,33749171,34440443,36460718,35765812,36284460,35464678
30352	male	55	CD/CRD	Cone-rod dystrophy	RP1L1	NM_178857	NA	c.133C>T	p.(Arg45Trp)	het	P	20826268,22466457,23619761,25908487,26782618,27579568,28890726,29555955,30025130,28195981,31028767,32176261,32531858,33749171,34440443,36460718,35765812,36284460,35464678
3984	female	33	CD/CRD	Cone-rod dystrophy	RP1L1	NM_178857	NA	c.133C>T	p.(Arg45Trp)	het	P	20826268,22466457,23619761,25908487,26782618,27579568,28890726,29555955,30025130,28195981,31028767,32176261,32531858,33749171,34440443,36460718,35765812,36284460,35464678
4797	female	54	CD/CRD	Cone-rod dystrophy	RP1L1	NM_178857	NA	c.133C>T	p.(Arg45Trp)	het	P	20826268,22466457,23619761,25908487,26782618,27579568,28890726,29555955,30025130,28195981,31028767,32176261,32531858,33749171,34440443,36460718,35765812,36284460,35464678		found in 2 affected family members
8587	female	38	CD/CRD	Cone-rod dystrophy	RP1L1	NM_178857	NA	c.133C>T	p.(Arg45Trp)	het	P	20826268,22466457,23619761,25908487,26782618,27579568,28890726,29555955,30025130,28195981,31028767,32176261,32531858,33749171,34440443,36460718,35765812,36284460,35464678
9057	female	46	CD/CRD	Cone-rod dystrophy	CACNA2D4	NM_172364	NA	c.2854C>T	p.(Gln952*)	het	P	found in this study
9057	female	46	CD/CRD	Cone-rod dystrophy	RP1L1	NM_178857	NA	c.3595T>G	p.(Ser1199Ala)	het	LP	found in this study
9592	female	19	CD/CRD	Cone-rod dystrophy	RP1L1	NM_178857	NA	c.133C>T	p.(Arg45Trp)	het	P	20826268,22466457,23619761,25908487,26782618,27579568,28890726,29555955,30025130,28195981,31028767,32176261,32531858,33749171,34440443,36460718,35765812,36284460,35464678
17471	male	23	CD/CRD	Cone-rod dystrophy	RP2	NM_006915	NA	c.40del	p.(Glu14Serfs*32)	hemi	P	32531858
13249	male	6	CD/CRD	Cone-rod dystrophy	RPE65	NM_000329	NA	c.11+5G>A	p.?	het	LP	9326941,11786058,12960219,17525851,17525851,19854499,21211845,25257057,30268864,29332120,31174678,31964843,32865313,32581362,32531858,31736247,34906171,34492281,35101781,36429068,36460718,36819107	trans confirmed
13249	male	6	CD/CRD	Cone-rod dystrophy	RPE65	NM_000329	NA	c.726-2A>T	p.?	het	P	33308271	trans confirmed
20847	female	32	CD/CRD	Cone-rod dystrophy	RPE65	NM_000329	NA	c.271C>T	p.(Arg91Trp)	hom	P	9501220,16754667,17525851,17933883,19854499,19431183,25257057,25752820,27874104,26427430,30268864,31054281,31273949,31964843,31925606,32579692,31816670,34374989,34830511,36460718
1601	male	36	CD/CRD	Cone-rod dystrophy	RPGR	NM_001034853	NA	c.3070G>T	p.(Glu1024*)	hemi	P	2.44894e+07
1709	male	64	CD/CRD	Cone-rod dystrophy	RPGR	NM_001034853	NA	c.3049G>T	p.(Glu1017*)	hemi	P	32531858
1774	male	31	CD/CRD	Cone-rod dystrophy	RPGR	NM_001034853	NA	c.3104_3105del	p.(Glu1035Glyfs*43)	hemi	P	31645972,28863407,32531858,35806195,34985506
1800	female	57	CD/CRD	Cone-rod dystrophy	RPGR	NM_001034853	NA	c.2971G>T	p.(Glu991*)	hemi	P	found in this study
19124	female	36	CD/CRD	Cone-rod dystrophy	RPGR	NM_001034853	NA	c.2405_2406del	p.(Glu802Glyfs*32)	het	P	10932196,20021257,22264887,27032803,28863407,29785639,31054281,31213501,32000842,31953110,33090715,33355362,33576794,33946315,34745198,36464167,36460718,36276946,35432464,36819107
1924	male	34	CD/CRD	Cone-rod dystrophy	RPGR	NM_001034853	NA	c.3049G>T	p.(Glu1017*)	hemi	P	32531858
2094	male	36	CD/CRD	Cone-rod dystrophy	RPGR	NM_001034853	NA	c.3134_3137del	p.(Glu1045Glyfs*43)	hemi	P	35806195
2295	male	53	CD/CRD	Cone-rod dystrophy	RPGR	NM_001034853	NA	c.3077_3080del	p.(Glu1026Glyfs*62)	hemi	P	3.25319e+07
2614	female	26	CD/CRD	Cone-rod dystrophy	RPGR	NM_001034853	NA	c.3011_3012del	p.(Glu1004Glyfs*74)	het	P	17325176		found in 2 affected family members
28269	male	45	CD/CRD	Cone-rod dystrophy	RPGR	NM_001034853	NA	c.2485G>T	p.(Glu829*)	hemi	P	found in this study
4157	male	37	CD/CRD	Cone-rod dystrophy	RPGR	NM_001034853	NA	c.2893G>T	p.(Glu965*)	hemi	P	23150612
4181	male	34	CD/CRD	Cone-rod dystrophy	RPGR	NM_001034853	NA	c.3092_3093del	p.(Glu1031Glyfs*47)	hemi	P	11992260,31908405,34985506		found in 2 affected family members
5580	male	60	CD/CRD	Cone-rod dystrophy	RPGR	NM_001034853	NA	c.3364del	p.(Met1122Cysfs*9)	hemi	P	26747767
6864	male	36	CD/CRD	Cone-rod dystrophy	ABCA4	NM_000350	NA	c.1495T>C	p.(Trp499Arg)	het	LP	found in this study
6864	male	36	CD/CRD	Cone-rod dystrophy	RPGR	NM_001034853	NA	c.3085G>T	p.(Glu1029*)	hemi	P	found in this study
769	male	10	CD/CRD	Cone-rod dystrophy	RPGR	NM_001034853	NA	c.2426_2427del	p.(Glu809Glyfs*25)	hemi	P	10932196,32000842,31953110,33090715,32141364,34659350,36276946,34985506
13294	male	56	CD/CRD	Cone-rod dystrophy	RPGRIP1	NM_020366	NA	c.1948C>T	p.(Pro650Ser)	hom	LP	31433103
31290	male	21	CD/CRD	Cone-rod dystrophy	RS1	NM_000330	NA	c.626G>A	p.(Arg209His)	hemi	P	9326935,16361673,23568735,35456481,35309139,34624300,36460718,34645606
679	male	54	CD/CRD	Cone-rod dystrophy	TTLL5	NM_015072	NA	c.842+1G>A	p.?	het	P	found in this study	trans assumed
679	male	54	CD/CRD	Cone-rod dystrophy	TTLL5	NM_015072	NA	c.1627G>A	p.(Glu543Lys)	het	P	24791901,28173158,27162334,31964843,32531858,34203883	trans assumed
6965	male	34	CD/CRD	Cone-rod dystrophy	ABCA4	NM_000350	NA	c.5882G>A	p.(Gly1961Glu)	het	P	9295268,11017087,16103129,18161617,19217903,22025579,21786275,22661473,22264887,24265693,25082885,25640233,25087612,25097241,26593885,26247787,25921964,27884173,27535533,27775217,28130426,28157192,28224992,28571903,28611652,28327576,28181551,29114839,28492530,28118664,28559085,29555955,29847635,29765157,30060493,29769798,30156925,31589614,30609409,31814694,30924848,29925512,30718709,31725702,3157…
6965	male	34	CD/CRD	Cone-rod dystrophy	TTLL5	NM_015072	NA	c.1627G>A	p.(Glu543Lys)	hom	P	24791901,28173158,27162334,31964843,32531858,34203883
9187	female	68	CD/CRD	Cone-rod dystrophy	TTLL5	NM_015072	NA	c.215C>T	p.(Thr72Met)	het	LP	found in this study
9187	female	68	CD/CRD	Cone-rod dystrophy	TTLL5	NM_015072	NA	c.2030G>A	p.(Arg677Gln)	het	LP	found in this study
30752	female	26	CD/CRD	Cone dystrophy	ABCA4	NM_000350	NA	c.4070C>T	p.(Ala1357Val)	het	LP	26311262,32619608,32307445,33732702,35119454,36460718
30752	female	26	CD/CRD	Cone dystrophy	ABCA4	NM_000350	NA	c.4253+43G>A	p.[=,Ile1377Hisfs*3]	het	LP	29925512,29848554,31614660,31618761,30643219,32619608,32307445,32531858,31963381,34440443,35119454,35055178,35456422
30752	female	26	CD/CRD	Cone dystrophy	ABCA4	NM_000350	NA	c.5882G>A	p.(Gly1961Glu)	het	P	9295268,11017087,16103129,18161617,19217903,22025579,21786275,22661473,22264887,24265693,25082885,25640233,25087612,25097241,26593885,26247787,25921964,27884173,27535533,27775217,28130426,28157192,28224992,28571903,28611652,28327576,28181551,29114839,28492530,28118664,28559085,29555955,29847635,29765157,30060493,29769798,30156925,31589614,30609409,31814694,30924848,29925512,30718709,31725702,3157…
31199	female	49	CD/CRD	Cone dystrophy	ABCA4	NM_000350	NA	c.4253+43G>A	p.[=,Ile1377Hisfs*3]	het	LP	29925512,29848554,31614660,31618761,30643219,32619608,32307445,32531858,31963381,34440443,35119454,35055178,35456422
31199	female	49	CD/CRD	Cone dystrophy	ABCA4	NM_000350	NA	c.4919G>A	p.(Arg1640Gln)	het	P	10711710,23755871,28041643,28118664,31589614,29925512,31573552,31964843,31429209,32307445,31456290,31456290,31456290,32581362,32531858,32037395,31736247,31736247,34148116,33749171,35119454,35260635,36209838,36460718
31457	female	40	CD/CRD	Cone dystrophy	ABCA4	NM_000350	NA	c.5114G>T	p.(Arg1705Leu)	het	LP	10958763,29925512,33375396,31964843
31457	female	40	CD/CRD	Cone dystrophy	ABCA4	NM_000350	NA	c.5882G>A	p.(Gly1961Glu)	het	P	9295268,11017087,16103129,18161617,19217903,22025579,21786275,22661473,22264887,24265693,25082885,25640233,25087612,25097241,26593885,26247787,25921964,27884173,27535533,27775217,28130426,28157192,28224992,28571903,28611652,28327576,28181551,29114839,28492530,28118664,28559085,29555955,29847635,29765157,30060493,29769798,30156925,31589614,30609409,31814694,30924848,29925512,30718709,31725702,3157…
28519	female	58	CD/CRD	Cone dystrophy	CNGA3	NM_001298	NA	c.1641C>A	p.(Phe547Leu)	het	P	9662398,17693388,20088482,23972307,31589614,30682209,30653986,31964843,31964843,31429209,31456290,32531858,31816670,33562422,34426522,34449556,36460718
28519	female	58	CD/CRD	Cone dystrophy	CNGA3	NM_001298	NA	c.1688G>A	p.(Arg563His)	het	P	11536077,15743887,17693388,31964843,32581362,32531858
28077	male	5	CD/CRD	Cone dystrophy	CRB1	NM_201253	NA	c.2234C>T	p.(Thr745Met)	het	LP	10508521,20956273,24715753,28460491,28600779,28559085,28341475,29869924,31589614,31725702,31879567,31964843,33077954,33090715,33090715,33029571,32176805,32531858,33576794,34884448,33749171,33342761,35119454,36460718,36819107	trans confirmed
28077	male	5	CD/CRD	Cone dystrophy	CRB1	NM_201253	NA	c.2401A>T	p.(Lys801*)	het	P	11389483,20956273,22863181,24265693,25525159,28559085,31589614,31964843,32531858,32531858,31816670,31816670,32037395,34884448,34884448,33387055,34003923,36460718,36819107,36819107	trans confirmed
31061	female	75	CD/CRD	Cone dystrophy	CRX	NM_000554	NA	c.206G>A	p.(Arg69His)	het	LP	27624628,30926958,31964843,33090715,32531858
30555	male	32	CD/CRD	Cone dystrophy	GUCA1A	NM_000409	NA	c.250C>T	p.(Leu84Phe)	het	P	24024198,26358777,36259723,36460718
30555	male	32	CD/CRD	Cone dystrophy	RPE65	NM_000329	NA	c.130C>T	p.(Arg44*)	het	P	26626312,29178642,30268864,30996589,31964843,32531858,31630094,34830511,35456422
29357	male	56	CD/CRD	Cone dystrophy	IMPG2	NM_016247	NA	c.3047T>C	p.(Phe1016Ser)	het	LP	28644393
26064	female	29	CD/CRD	Cone dystrophy	KCNV2	NM_133497	NA	c.1186G>A	p.(Gly396Arg)	hom	LP	found in this study
31833	male	30	CD/CRD	Cone dystrophy	PROM1	NM_006017	NA	c.1117C>T	p.(Arg373Cys)	het	P	18654668,20393116,20859302,22183351,22581970,25356976,27624628,28840994,28559085,28076437,29555955,29847639,31129250,31054281,31144483,31213501,30653986,30926958,32820593,33090715,32581362,32531858,32531858,33749171,34008001,36259723,36460718,36284460,36819107,36819107
29779	male	30	CD/CRD	Cone dystrophy	RPGR	NM_001034853	NA	c.2405_2406del	p.(Glu802Glyfs*32)	hemi	P	10932196,20021257,22264887,27032803,28863407,29785639,31054281,31213501,32000842,31953110,33090715,33355362,33576794,33946315,34745198,36464167,36460718,36276946,35432464,36819107
8336	female	20	CD/CRD	cone dystrophy with supernormal rod electroretinogram	ABCA4	NM_000350	NA	c.5917del	p.(Val1973*)	hom	P	10958763,23755871,28041643,29099798,28341476,29555955,30576320,31589614,32619608,31964843,32036094,32581362,32531858,34315337,34327195,34758253,36338671,35119454,35260635,35260635,35656873,36460718,35836572
9446	male	16	CD/CRD	cone dystrophy with supernormal rod electroretinogram	CACNA1F	NM_005183	NA	c.3166dup	p.(Leu1056Profs*11)	hom	P	found in this study
9446	male	16	CD/CRD	cone dystrophy with supernormal rod electroretinogram	CNGB3	NM_019098	NA	c.886_896delinsT	p.(Thr296Tyrfs*9)	het	P	found in this study
18114	male	21	CD/CRD	cone dystrophy with supernormal rod electroretinogram	KCNV2	NM_133497	NA	c.1381G>A	p.(Gly461Arg)	het	P	17896311,23115240,31589614,31964843,32508047,32531858,36284460
18114	male	21	CD/CRD	cone dystrophy with supernormal rod electroretinogram	KCNV2	NM_133497	NA	c.8_11del	p.(Lys3Argfs*96)	het	P	21882291,31589614,31964843,32581362
5556	female	19	CD/CRD	cone dystrophy with supernormal rod electroretinogram	KCNV2	NM_133497	NA	c.1356+3_1356+6del	p.?	hom	LP	33309813,31964843,32531858
962	male	7	CD/CRD	cone dystrophy with supernormal rod electroretinogram	KCNV2	NM_133497	NA	c.778A>T	p.(Lys260*)	het	P	17896311,31589614,31964843,35119454,35456422
962	male	7	CD/CRD	cone dystrophy with supernormal rod electroretinogram	KCNV2	NM_133497	NA	c.8_11del	p.(Lys3Argfs*96)	het	P	21882291,31589614,31964843,32581362
350	male	44	CD/CRD	cone dystrophy with supernormal rod electroretinogram	KCNV2	NM_133497	NA	c.998G>T	p.(Ser333Ile)	het	LP	found in this study
350	male	44	CD/CRD	cone dystrophy with supernormal rod electroretinogram	NR2E3	NM_014249	NA	c.119-2A>C	p.?	hom	P	10655056,21686439,24474277,23591405,25079116,25097241,26894784,27573156,28224992,29193891,28559085,29343940,29343940,28771251,29431110,31306293,31589614,31877679,31725702,31130284,30324420,33138239,31964843,31980526,32552793,31456290,32581362,32531858,31816670,32037395,32679203,34426522,33749171,36460718,35113758,36819107
13812	female	28	CD/CRD	cone dystrophy with supernormal rod electroretinogram	RDH12	NM_152443	NA	c.379G>T	p.(Gly127*)	hom	P	15322982,25525159,26355662,32531858,33921607,34426522
21928	female	38	CHM	Choroideremia	ABCA4	NM_000350	NA	c.6176G>A	p.(Gly2059Asp)	het	LP	found in this study
21928	female	38	CHM	Choroideremia	ABCA4	NM_000350	NA	c.5603A>T	p.(Asn1868Ile)	hom	VUS	11328725,11017087,21330655,24265693,26780318,27775217,28446513,30480703,29555955,30204727,30480704,29971439,30670881,29925512,31618761,30643219,32845050,32619608,33375396,32467599,31964843,31429209,32307445,32815999,31456290,31456290,32531858,32531858,32037395,33706644,34795310,34946930,34198153,34240658,33851411,36338671,35243166,35119454,35260635,35656873,36460718,35836572,35076026,35657619,366…
11023	male	11	CHM	Choroideremia	CHM	NM_000390	Ex 1-15	NC_000023.11:g.(?_86.047.533)_(85.864.629_?)del	p.?	hemi	P	8749050,18487380,19376587,25722215,27070432,27208209,28752371,27986385,31928275,32985515,33538369
11151	male	52	CHM	Choroideremia	CHM	NM_000390	Ex 3-8	c.(116+1_117-1)_(1166+1_1167-1)del	p.?	hemi	P	27986385
11247	female	54	CHM	Choroideremia	CHM	NM_000390	NA	c.1287dup	p.(Glu430*)	het	P	found in this study
1130	male	17	CHM	Choroideremia	CHM	NM_000390	NA	c.877C>T	p.(Arg293*)	hemi	P	7981671,26133251,25525159,28559085,30297895,31054281,30689859,31922496,33090715,31456290,32531858,33749171,36460718
12661	male	36	CHM	Choroideremia	CHM	NM_000390	Ex 1-15	NC_000023.11:g.(?_86.047.533)_(85.864.629_?)del	p.?	hemi	P	8749050,18487380,19376587,25722215,27070432,27208209,28752371,27986385,31928275,32985515,33538369
12688	male	55	CHM	Choroideremia	CHM	NM_000390	NA	c.757C>T	p.(Arg253*)	hemi	P	10420196,19422966,25525159,28752371,28559085,29847639,30297895,30718709,31416074,31922496,32985515,33090715,36460718
12844	male	11	CHM	Choroideremia	CHM	NM_000390	Ex 3	c.(116+1_117-1)_(189+1_190-1)del	p.?	hemi	P	found in this study
13722	male	64	CHM	Choroideremia	CHM	NM_000390	NA	c.129T>G	p.(Tyr43*)	hemi	P	found in this study		found in 2 affected family members
1383	male	31	CHM	Choroideremia	CHM	NM_000390	NA	c.616dup	p.(Thr206Asnfs*17)	hemi	P	found in this study		found in 2 affected family members
13836	male	70	CHM	Choroideremia	CHM	NM_000390	NA	c.1244+1G>A	p.?	hemi	P	9067750,25525159,36464167
13837	male	34	CHM	Choroideremia	CHM	NM_000390	Ex 5	c.(315-4311_315-1811)_(702+1_703-1)del	p.?	hemi	P	found in this study
14218	female	37	CHM	Choroideremia	CHM	NM_000390	Ex 1-15	NC_000023.11:g.(?_86.047.533)_(85.864.629_?)del	p.?	hemi	P	8749050,18487380,19376587,25722215,27070432,27208209,28752371,27986385,31928275,32985515,33538369
1462	male	39	CHM	Choroideremia	CHM	NM_000390	NA	c.1000C>T	p.(Gln334*)	hemi	P	9.06775e+06
1464	male	53	CHM	Choroideremia	CHM	NM_000390	NA	c.799C>T	p.(Arg267*)	hemi	P	9067750,26133251,25525159,28098911,30297895,31852928,30689859,33110609,31456290,36460718,36284460		found in 2 affected family members
14741	female	57	CHM	Choroideremia	CHM	NM_000390	NA	c.1358_1359delinsG	p.(Ser453*)	het	P	found in this study
16189	male	54	CHM	Choroideremia	CHM	NM_000390	NA	c.1484C>A	p.(Ser495*)	hemi	P	1.5989e+06
16808	male	52	CHM	Choroideremia	CHM	NM_000390	NA	c.757C>T	p.(Arg253*)	hemi	P	10420196,19422966,25525159,28752371,28559085,29847639,30297895,30718709,31416074,31922496,32985515,33090715,36460718
16815	male	63	CHM	Choroideremia	CHM	NM_000390	NA	c.134_135insGAGG	p.(Asn46Argfs*7)	hemi	LP	found in this study
1682	male	40	CHM	Choroideremia	CHM	NM_000390	NA	c.1484C>A	p.(Ser495*)	hemi	P	1.5989e+06
17024	female	18	CHM	Choroideremia	CHM	NM_000390	NA	c.1745T>A	p.(Leu582*)	het	LP	33090715	de novo confirmed
17404	female	39	CHM	Choroideremia	CHM	NM_000390	NA	c.1350-2A>G	p.?	het	P	1.95971e+07
17457	male	22	CHM	Choroideremia	CHM	NM_000390	NA	c.715C>T	p.(Arg239*)	hemi	P	16087855,26133251,25525159,30689859,33394956,31922496,33110609,31456290,32531858
17528	male	14	CHM	Choroideremia	CHM	NM_000390	Ex 1-15	NC_000023.11:g.(?_86.047.533)_(85.864.629_?)del	p.?	hemi	P	8749050,18487380,19376587,25722215,27070432,27208209,28752371,27986385,31928275,32985515,33538369
17933	male	28	CHM	Choroideremia	CHM	NM_000390	NA	c.525_526del	p.(Glu177Lysfs*6)	hemi	P	7981671,19427510,26133251,30541579,30297895,31922496,33691693,36460718
17981	male	25	CHM	Choroideremia	CHM	NM_000390	NA	c.98_99insAluYb9	p.(Val34Profs*31)	hemi	P	found in this study		found in 2 affected family members
17990	male	18	CHM	Choroideremia	CHM	NM_000390	NA	c.49+5G>A	p.?	hemi	P	3.29855e+07
18027	male	43	CHM	Choroideremia	CHM	NM_000390	NA	c.757C>T	p.(Arg253*)	hemi	P	10420196,19422966,25525159,28752371,28559085,29847639,30297895,30718709,31416074,31922496,32985515,33090715,36460718
18093	female	61	CHM	Choroideremia	CHM	NM_000390	NA	c.757C>T	p.(Arg253*)	het	P	10420196,19422966,25525159,28752371,28559085,29847639,30297895,30718709,31416074,31922496,32985515,33090715,36460718
18104	male	19	CHM	Choroideremia	CHM	NM_000390	NA	c.653C>G	p.(Ser218*)	hemi	P	27247961,28112135,29377744		found in 2 affected family members
18206	male	48	CHM	Choroideremia	CHM	NM_000390	NA	c.315_318del	p.(Ser105Argfs*20)	hemi	P	10447648,28752371,31416074,31922496,32985515,36460718
18223	male	45	CHM	Choroideremia	CHM	NM_000390	NA	c.653C>G	p.(Ser218*)	hemi	P	27247961,28112135,29377744
18671	male	30	CHM	Choroideremia	CHM	NM_000390	NA	c.116+1G>A	p.?	hemi	P	10447648,25525159,27596865,31922496
1869	male	18	CHM	Choroideremia	CHM	NM_000390	NA	c.1358_1359del	p.(Ser453*)	hemi	P	found in this study
18738	male	17	CHM	Choroideremia	CHM	NM_000390	NA	c.187C>T	p.(Gln63*)	hemi	P	31144483		found in 2 affected family members
18811	male	39	CHM	Choroideremia	CHM	NM_000390	Ex 12	c.(1413+1_1414-1)_(1510+1_1511-1)del	p.?	hemi	P	8477262,7981671,31181178
18811	male	39	CHM	Choroideremia	CHM	NM_000390	NA	c.940+1G>A	p.?	hemi	P	25912515
19163	male	52	CHM	Choroideremia	CHM	NM_000390	NA	c.1036G>T	p.(Glu346*)	hemi	P	25744334
19352	male	45	CHM	Choroideremia	CHM	NM_000390	NA	c.715C>T	p.(Arg239*)	hemi	P	16087855,26133251,25525159,30689859,33394956,31922496,33110609,31456290,32531858
19556	male	62	CHM	Choroideremia	CHM	NM_000390	NA	c.98_99insAluYb9	p.(Val34Profs*31)	hemi	P	found in this study
2017	male	47	CHM	Choroideremia	CHM	NM_000390	NA	c.808C>T	p.(Arg270*)	hemi	P	10447648,25525159,29625443,31922496,33090715,33090715,36460718,36284460
20859	female	32	CHM	Choroideremia	CHM	NM_000390	NA	c.757C>T	p.(Arg253*)	het	P	10420196,19422966,25525159,28752371,28559085,29847639,30297895,30718709,31416074,31922496,32985515,33090715,36460718
20929	male	47	CHM	Choroideremia	CHM	NM_000390	NA	c.98_99insAluYb9	p.(Val34Profs*31)	hemi	P	found in this study
2197	male	25	CHM	Choroideremia	CHM	NM_000390	Ex 1-15	NC_000023.11:g.(?_86.047.533)_(85.864.629_?)del	p.?	hemi	P	8749050,18487380,19376587,25722215,27070432,27208209,28752371,27986385,31928275,32985515,33538369
2352	male	46	CHM	Choroideremia	CHM	NM_000390	Ex 1-15	NC_000023.11:g.(?_86.047.533)_(85.864.629_?)del	p.?	hemi	P	8749050,18487380,19376587,25722215,27070432,27208209,28752371,27986385,31928275,32985515,33538369
23998	male	40	CHM	Choroideremia	CHM	NM_000390	NA	c.1509del	p.(Tyr504Ilefs*5)	hemi	P	19376587		found in 2 affected family members
24541	male	62	CHM	Choroideremia	CHM	NM_000390	Ex 5-8	c.(314+1_315-1)_(1166+1_1167-1)del	p.?	hemi	P	1.73331e+07
24446	female	65	CHM	Choroideremia	CHM	NM_000390	NA	c.799C>T	p.(Arg267*)	het	P	9067750,26133251,25525159,28098911,30297895,31852928,30689859,33110609,31456290,36460718,36284460
24463	male	58	CHM	Choroideremia	CHM	NM_000390	Ex 1	NC000023.11:g.(?_86.047.533)_(86.047.483_86.027.558)del	p.?	hemi	P	12203991,19597113,27409497,27986385,31694722,31928275
2468	male	55	CHM	Choroideremia	CHM	NM_000390	Ex 15	NC_000023.11:g.(85.873.051_85.864.822)_(85.864.629_?)del	p.?	hemi	P	27936069,28752371,32531858,33538369,36460718		found in 2 affected family members
25895	male	21	CHM	Choroideremia	CHM	NM_000390	Ex 1-15	NC_000023.11:g.(?_86.047.533)_(85.864.629_?)del	p.?	hemi	P	8749050,18487380,19376587,25722215,27070432,27208209,28752371,27986385,31928275,32985515,33538369
25931	male	39	CHM	Choroideremia	CHM	NM_000390	NA	c.979C>T	p.(Gln327*)	hemi	P	found in this study
2740	male	53	CHM	Choroideremia	CHM	NM_000390	NA	c.817C>T	p.(Gln273*)	hemi	P	2.00273e+07
2762	male	45	CHM	Choroideremia	CHM	NM_000390	Ex 3-9	c.(116+1_117-1)_(1244+1_1245-1)del	p.?	hemi	P	16936131
3053	male	38	CHM	Choroideremia	CHM	NM_000390	NA	c.715C>T	p.(Arg239*)	hemi	P	16087855,26133251,25525159,30689859,33394956,31922496,33110609,31456290,32531858
30652	female	29	CHM	Choroideremia	CHM	NM_000390	NA	c.799C>T	p.(Arg267*)	het	P	9067750,26133251,25525159,28098911,30297895,31852928,30689859,33110609,31456290,36460718,36284460
3083	male	19	CHM	Choroideremia	CHM	NM_000390	Ex 13-14	c.(1510+1_1511-1)_(1770+1_1771-1)del	p.?	hemi	P	32531858
30934	male	35	CHM	Choroideremia	CHM	NM_000390	NA	c.757C>T	p.(Arg253*)	hemi	P	10420196,19422966,25525159,28752371,28559085,29847639,30297895,30718709,31416074,31922496,32985515,33090715,36460718
3095	male	31	CHM	Choroideremia	CHM	NM_000390	NA	c.1334C>A	p.(Ser445*)	hemi	P	found in this study
3233	male	46	CHM	Choroideremia	CHM	NM_000390	NA	c.1213C>T	p.(Gln405*)	hemi	P	31054281
3245	male	49	CHM	Choroideremia	CHM	NM_000390	NA	c.1255_1258del	p.(Ile419*)	hemi	P	found in this study
3361	male	51	CHM	Choroideremia	CHM	NM_000390	Ex 1-15	NC_000023.11:g.(?_86.047.533)_(85.864.629_?)del	p.?	hemi	P	8749050,18487380,19376587,25722215,27070432,27208209,28752371,27986385,31928275,32985515,33538369
3443	male	44	CHM	Choroideremia	CHM	NM_000390	Ex 3-4	c.(116+1_117-1)_(314+1_315-1)del	p.?	hemi	P	18385043,27070432,33538369
3650	female	47	CHM	Choroideremia	CHM	NM_000390	Ex 1-15	NC_000023.11:g.(?_86.047.533)_(85.864.629_?)del	p.?	het	P	8749050,18487380,19376587,25722215,27070432,27208209,28752371,27986385,31928275,32985515,33538369
3742	female	39	CHM	Choroideremia	CHM	NM_000390	Ex 1-15	NC_000023.11:g.(?_86.047.533)_(85.864.629_?)del	p.?	het	P	8749050,18487380,19376587,25722215,27070432,27208209,28752371,27986385,31928275,32985515,33538369
590	male	47	CHM	Choroideremia	CHM	NM_000390	NA	c.1258del	p.(Ile420*)	hemi	P	found in this study
6785	male	26	CHM	Choroideremia	CHM	NM_000390	NA	c.808C>T	p.(Arg270*)	hemi	P	10447648,25525159,29625443,31922496,33090715,33090715,36460718,36284460		found in 2 affected family members
716	male	52	CHM	Choroideremia	CHM	NM_000390	NA	c.534del	p.(Glu179Lysfs*18)	hemi	P	found in this study
752	male	38	CHM	Choroideremia	CHM	NM_000390	NA	c.189+1G>A	p.?	hemi	P	1.28275e+07
8424	female	43	CHM	Choroideremia	CHM	NM_000390	NA	c.877C>T	p.(Arg293*)	het	P	7981671,26133251,25525159,28559085,30297895,31054281,30689859,31922496,33090715,31456290,32531858,33749171,36460718
8701	male	46	CHM	Choroideremia	CHM	NM_000390	NA	c.50-2A>G	p.?	hemi	P	found in this study
88	male	32	CHM	Choroideremia	CHM	NM_000390	Ex 13-15	NC_000023.11:g.(85.894.187_85.879.064)_(85.864.629_?)del	p.?	hemi	P	found in this study
8859	male	20	CHM	Choroideremia	CHM	NM_000390	NA	c.372dup	p.(Val125Cysfs*20)	hemi	P	found in this study
9245	male	9	CHM	Choroideremia	CHM	NM_000390	NA	c.217_221del	p.(Pro73Valfs*7)	hemi	P	found in this study
9605	male	39	CHM	Choroideremia	CHM	NM_000390	NA	c.50-1G>T	p.?	hemi	P	found in this study
16050	male	77	CHM	Choroideremia	ABCA4	NM_000350	NA	c.2588G>C	p.[Gly863Ala,Gly863del]	het	P	9054934,12192456,3002862,10090887,10612508,11017087,11919200,20981092,23144455,22264887,24082139,23695285,25082885,24713488,25333069,25097241,24154662,25283059,26247787,28041643,28559085,28341476,28446513,29555955,30215852,29310964,29431110,29162642,30609409,29925512,30718709,30643219,32845050,32619608,32467599,31964843,31429209,31980526,32307445,32913387,32036094,32815999,31456290,32581362,32531…
16050	male	77	CHM	Choroideremia	ABCA4	NM_000350	NA	c.5603A>T	p.(Asn1868Ile)	het	VUS	11328725,11017087,21330655,24265693,26780318,27775217,28446513,30480703,29555955,30204727,30480704,29971439,30670881,29925512,31618761,30643219,32845050,32619608,33375396,32467599,31964843,31429209,32307445,32815999,31456290,31456290,32531858,32531858,32037395,33706644,34795310,34946930,34198153,34240658,33851411,36338671,35243166,35119454,35260635,35656873,36460718,35836572,35076026,35657619,366…
16050	male	77	CHM	Choroideremia	USH2A	NM_206933	NA	c.920_923dup	p.(His308Glnfs*16)	het	P	found in this study
16050	male	77	CHM	Choroideremia	USH2A	NM_206933	NA	c.2276G>T	p.(Cys759Phe)	het	P	10775529,12525556,14970843,15325563,22004887,25326637,24963352,25262649,25097241,25910913,25649381,25823529,25472526,26764160,26969326,28041643,28559085,28838317,30245029,29953849,29283788,30337596,29912909,29431110,29588463,30390570,28945494,30609409,30924848,31877679,32483926,32050993,31964843,31429209,33302505,32176120,33105617,32036094,32581362,33089500,32531858,32037395,34599368,33576794,335…
14782	male	41	CSNB	Congenital stationary night blindness	CABP4	NM_145200	NA	c.673C>T	p.(Arg225*)	hom	P	28041643,28341476,29525873,31964843,32581362,34426522,34758253
14782	male	41	CSNB	Congenital stationary night blindness	PDE6B	NM_000283	NA	c.1670A>G	p.(His557Arg)	het	LP	30718709
10784	male	19	CSNB	Congenital stationary night blindness	CACNA1F	NM_005183	Ex 19-48	NC_000023.11:g.(49.221.034_49.220.525)_(49.205.136_?)del	p.?	hemi	P	found in this study
14550	male	30	CSNB	Congenital stationary night blindness	CACNA1F	NM_005183	NA	c.3895C>T	p.(Arg1299*)	hemi	P	9662400,23714322,25525159,30260717,35567543
14709	male	10	CSNB	Congenital stationary night blindness	CACNA1F	NM_005183	NA	c.5240dup	p.(Asp1747Glufs*2)	hemi	LP	found in this study
16404	male	6	CSNB	Congenital stationary night blindness	CACNA1F	NM_005183	NA	c.672_673del	p.(Ile225Serfs*73)	hemi	P	found in this study
24057	male	54	CSNB	Congenital stationary night blindness	CACNA1F	NM_005183	NA	c.621_1392delinsCTCATTG	p.(Phe208Serfs*6)	hemi	P	found in this study
8664	male	8	CSNB	Congenital stationary night blindness	CACNA1F	NM_005183	NA	c.245G>A	p.(Arg82Gln)	hemi	P	25307992,26747767,33668843		found in 2 affected family members
16038	male	59	CSNB	Congenital stationary night blindness	GRK1	NM_002929	NA	c.1139T>A	p.(Val380Asp)	het	LP	9020843,31589614,31964843
16038	male	59	CSNB	Congenital stationary night blindness	GRK1	NM_002929	NA	c.1610_1613del	p.(Asp537Valfs*7)	het	P	9020843,26349155,32146548,34426522,33252155
25683	male	33	CSNB	Congenital stationary night blindness	GRK1	NM_002929	NA	c.1610_1613del	p.(Asp537Valfs*7)	hom	P	9020843,26349155,32146548,34426522,33252155
30220	female	16	CSNB	Congenital stationary night blindness	GRK1	NM_002929	NA	c.1610_1613del	p.(Asp537Valfs*7)	hom	P	9020843,26349155,32146548,34426522,33252155
26386	male	13	CSNB	Congenital stationary night blindness	NR2E3	NM_014249	NA	c.119-2A>C	p.?	hom	P	10655056,21686439,24474277,23591405,25079116,25097241,26894784,27573156,28224992,29193891,28559085,29343940,29343940,28771251,29431110,31306293,31589614,31877679,31725702,31130284,30324420,33138239,31964843,31980526,32552793,31456290,32581362,32531858,31816670,32037395,32679203,34426522,33749171,36460718,35113758,36819107	homozygosity confirmed
1413	male	18	CSNB	Congenital stationary night blindness	NYX	NM_022567	NA	c.491T>G	p.(Leu164Arg)	hemi	LP	found in this study
16185	male	17	CSNB	Congenital stationary night blindness	NYX	NM_022567	NA	c.1007A>C	p.(Asn336Thr)	hemi	LP	found in this study
19262	male	18	CSNB	Congenital stationary night blindness	NYX	NM_022567	NA	c.300_301insG	p.(Ile101Aspfs*14)	hemi	P	found in this study
19515	male	13	CSNB	Congenital stationary night blindness	NYX	NM_022567	NA	c.96del	p.(Ala33Profs*108)	hemi	P	found in this study		found in 3 affected family members
2367	male	32	CSNB	Congenital stationary night blindness	NYX	NM_022567	NA	c.785del	p.(Gly262fs*86)	hemi	P	found in this study
24410	male	6	CSNB	Congenital stationary night blindness	NYX	NM_022567	NA	c.959_986del	p.(Val320Alafs*19)	hemi	P	found in this study
3013	male	25	CSNB	Congenital stationary night blindness	NYX	NM_022567	NA	c.895C>T	p.(Gln299*)	hemi	P	12552565
4074	male	8	CSNB	Congenital stationary night blindness	NYX	NM_022567	NA	c.1024T>C	p.(Cys342Arg)	hemi	LP	found in this study
8898	male	10	CSNB	Congenital stationary night blindness	NYX	NM_022567	NA	c.524C>G	p.(Pro175Arg)	hemi	P	1.10625e+07
26610	male	25	CSNB	Congenital stationary night blindness	RDH5	NM_002905	NA	c.833G>A	p.(Arg278Gln)	hom	LP	22815624
11189	female	51	CSNB	Congenital stationary night blindness	SLC24A1	NM_004727	NA	c.41T>G	p.(Leu14*)	hom	P	found in this study
11113	male	3	CSNB	Congenital stationary night blindness	TRPM1	NM_002420	NA	c.18-3C>G	p.?	het	P	20300565	trans confirmed
11113	male	3	CSNB	Congenital stationary night blindness	TRPM1	NM_002420	NA	c.3061+1G>A	p.?	het	P	1.98961e+07	trans confirmed
11114	female	7	CSNB	Congenital stationary night blindness	TRPM1	NM_002420	NA	c.2783G>A	p.(Arg928Gln)	hom	LP	24715752,31427709,34426522
13407	female	18	CSNB	Congenital stationary night blindness	TRPM1	NM_002420	NA	c.2886G>A	p.(Met962Ile)	het	LP	26633542
13407	female	18	CSNB	Congenital stationary night blindness	TRPM1	NM_002420	NA	c.215A>G	p.(Tyr72Cys)	het	LP	19896113,28559085,34426522,35567543,35633130,35456422
14879	female	33	CSNB	Congenital stationary night blindness	TRPM1	NM_002420	NA	c.215A>G	p.(Tyr72Cys)	hom	LP	19896113,28559085,34426522,35567543,35633130,35456422
25901	female	45	CSNB	Congenital stationary night blindness	TRPM1	NM_002420	NA	c.215A>G	p.(Tyr72Cys)	het	LP	19896113,28559085,34426522,35567543,35633130,35456422
25901	female	45	CSNB	Congenital stationary night blindness	TRPM1	NM_002420	NA	c.2128A>G	p.(Thr710Ala)	het	LP	25307992
3393	male	18	CSNB	Congenital stationary night blindness	TRPM1	NM_002420	NA	c.2270T>C	p.(Leu757Pro)	hom	LP	found in this study
26649	male	9	FEVR	Familiar exudative vitreoretinopathy	COL2A1	NM_001844	NA	c.766del	p.(Glu256Lysfs*52)	het	P	found in this study
27888	female	30	FEVR	Familiar exudative vitreoretinopathy	COL2A1	NM_001844	NA	c.1116del	p.(Ala373Profs*256)	het	P	found in this study
17490	female	16	FEVR	Familiar exudative vitreoretinopathy	FZD4	NM_012193	NA	c.716T>C	p.(Leu239Pro)	hom	LP	3.12377e+07
4742	female	11	FEVR	Familiar exudative vitreoretinopathy	FZD4	NM_012193	NA	c.29_38dup	p.(Val17Alafs*116)	het	P	found in this study
8602	female	30	FEVR	Familiar exudative vitreoretinopathy	FZD4	NM_012193	NA	c.1282_1285del	p.(Asp428Serfs*2)	het	P	20340138,28494495,30452590,30097784,31987760,33090715,31816670,33302760,34860240,32238352,35394490,35312124,35876299
8846	male	41	FEVR	Familiar exudative vitreoretinopathy	FZD4	NM_012193	NA	c.1334C>G	p.(Thr445Arg)	het	LP	found in this study
10856	female	1	FEVR	Familiar exudative vitreoretinopathy	KIF11	NM_004523	NA	c.308+2dup	p.?	het	LP	found in this study	de novo confirmed
21357	male	<1	FEVR	Familiar exudative vitreoretinopathy	KIF11	NM_004523	NA	c.693C>G	p.(Tyr231*)	het	P	found in this study
31905	male	19	FEVR	Familiar exudative vitreoretinopathy	KIF11	NM_004523	NA	c.139C>T	p.(Arg47*)	het	P	22653704,25124931,30315573,32978145,35456519
10688	male	8	FEVR	Familiar exudative vitreoretinopathy	LRP5	NM_002335	NA	c.2090A>G	p.(Lys697Arg)	hom	LP	found in this study	homozygosity confirmed
13953	male	21	FEVR	Familiar exudative vitreoretinopathy	LRP5	NM_002335	NA	c.1360G>A	p.(Val454Met)	het	LP	24706814
13953	male	21	FEVR	Familiar exudative vitreoretinopathy	LRP5	NM_002335	NA	c.2576A>G	p.(Tyr859Cys)	het	LP	found in this study
2628	male	1	FEVR	Familiar exudative vitreoretinopathy	LRP5	NM_002335	NA	c.3683G>C	p.(Cys1228Ser)	hom	LP	found in this study	homozygosity confirmed
29288	female	12	FEVR	Familiar exudative vitreoretinopathy	LRP5	NM_002335	NA	c.1291T>C	p.(Tyr431His)	het	LP	found in this study
29288	female	12	FEVR	Familiar exudative vitreoretinopathy	LRP5	NM_002335	NA	c.1828G>A	p.(Gly610Arg)	het	LP	15981244,28191890,28714951,31589614,31785789,31964843,35982160,35982159
31081	female	10	FEVR	Familiar exudative vitreoretinopathy	LRP5	NM_002335	NA	c.4099G>A	p.(Glu1367Lys)	hom	LP	1.53464e+07		found in 3 affected family members
3904	male	3	FEVR	Familiar exudative vitreoretinopathy	LRP5	NM_002335	NA	c.211_212del	p.(Gln71Valfs*80)	hom	P	found in this study	homozygosity confirmed
4433	female	13	FEVR	Familiar exudative vitreoretinopathy	LRP5	NM_002335	NA	c.4488+2T>G	p.?	het	P	15024691,25525159,31589614,31237656,31987760,32581362,35328049
13864	male	4	FEVR	Familiar exudative vitreoretinopathy	NDP	NM_000266	NA	c.162G>C	p.(Lys54Asn)	hemi	P	NA,17955262,32141364
2342	male	1	FEVR	Familiar exudative vitreoretinopathy	NDP	NM_000266	NA	c.288C>A	p.(Cys96*)	hemi	P	found in this study
28484	male	1	FEVR	Familiar exudative vitreoretinopathy	NDP	NM_000266	NA	c.362G>A	p.(Arg121Gln)	hemi	P	8281159,20491809,26311697,28758032
3382	male	<1	FEVR	Familiar exudative vitreoretinopathy	NDP	NM_000266	NA	c.181C>T	p.(Leu61Phe)	hemi	P	1.30725e+06
28490	male	40	FEVR	Familiar exudative vitreoretinopathy	RS1	NM_000330	NA	c.578C>T	p.(Pro193Leu)	hemi	P	9326935,31456290,35456481,35309139
17136	female	40	FEVR	Familiar exudative vitreoretinopathy	TSPAN12	NM_012338	NA	c.94del	p.(Ser32Leufs*4)	het	P	found in this study
17136	female	40	FEVR	Familiar exudative vitreoretinopathy	TSPAN12	NM_012338	NA	c.334G>A	p.(Val112Ile)	het	LP	27316669
21159	female	75	FEVR	Familiar exudative vitreoretinopathy	TSPAN12	NM_012338	NA	c.334G>A	p.(Val112Ile)	het	LP	27316669
21644	female	32	FEVR	Familiar exudative vitreoretinopathy	TSPAN12	NM_012338	NA	c.449G>T	p.(Trp150Leu)	het	LP	found in this study		found in 2 affected family members
2198	male	16	FEVR	Familiar exudative vitreoretinopathy	TSPAN12	NM_012338	NA	c.449G>T	p.(Trp150Leu)	het	LP	found in this study
3586	female	2	FEVR	Familiar exudative vitreoretinopathy	TSPAN12	NM_012338	NA	c.448del	p.(Trp150Glyfs*13)	het	P	found in this study
9610	female	13	FEVR	Familiar exudative vitreoretinopathy	TSPAN12	NM_012338	Ex 3-4	c.(66+1_67-1)_(285+1_286-1)del	p.?	het	LP	found in this study
1290	male	11	FEVR	Norrie disease	NDP	NM_000266	NA	c.11_12del	p.(His4Argfs*21)	hemi	P	2.03401e+07
1433	male	6	FEVR	Norrie disease	NDP	NM_000266	NA	c.329G>T	p.(Cys110Phe)	hemi	LP	32341821
17424	male	14	FEVR	Norrie disease	NDP	NM_000266	NA	c.378T>A	p.(Cys126*)	hemi	P	8807344
18330	male	<1	FEVR	Norrie disease	NDP	NM_000266	Ex 2-3	NC_000023.11:g.(?_43.949.944)_(43.958.547_43.973.380)del	p.?	hemi	P	7.62718e+06
22973	male	<1	FEVR	Norrie disease	NDP	NM_000266	NA	c.325C>T	p.(Arg109*)	hemi	P	7.62718e+06
24512	male	<1	FEVR	Norrie disease	NDP	NM_000266	Ex 1-3	NC_000023.11:g.(?_43.949.944)_(43.973.380_?)del	p.?	hemi	P	11385715,22786811,17431911,20676997,22382802,29321361,28602015,30452590,28742514,34189345,35656167
2700	male	22	FEVR	Norrie disease	NDP	NM_000266	NA	c.310A>C	p.(Lys104Gln)	hemi	P	7.79561e+06
2720	male	21	FEVR	Norrie disease	NDP	NM_000266	NA	c.361C>T	p.(Arg121Trp)	hemi	P	7795608,7558002,17296899,20491809
3546	male	<1	FEVR	Norrie disease	NDP	NM_000266	Ex 2	NC_000023.11:g.(?_43.958.646)_(43.958.471_43.950.027)del	p.?	hemi	P	8314592,7627181,18817988,35656167
4395	male	43	FEVR	Norrie disease	NDP	NM_000266	NA	c.330C>A	p.(Cys110*)	hemi	P	1307245
5393	male	38	FEVR	Norrie disease	NDP	NM_000266	NA	c.268C>T	p.(Arg90Cys)	hemi	LP	14635119,33781268,34860240
862	male	<1	FEVR	Norrie disease	NDP	NM_000266	Ex 1-3	NC_000023.11:g.(?_43.949.944)_(43.973.380_?)del	p.?	hemi	P	11385715,22786811,17431911,20676997,22382802,29321361,28602015,30452590,28742514,34189345,35656167
12642	female	34	MD	Bestrophinopathy	BEST1	NM_004183	NA	c.28G>A	p.(Ala10Thr)	het	P	9700209,31836750,31836750
12769	female	59	MD	Bestrophinopathy	BEST1	NM_004183	NA	c.89A>G	p.(Lys30Arg)	het	P	10798642,28559085,31964843,31429209,34327816
14135	female	62	MD	Bestrophinopathy	BEST1	NM_004183	NA	c.274C>A	p.(Arg92Ser)	het	P	1.08541e+07
14787	female	41	MD	Bestrophinopathy	BEST1	NM_004183	NA	c.200T>C	p.(Leu67Pro)	het	LP	found in this study
14787	female	41	MD	Bestrophinopathy	BEST1	NM_004183	NA	c.422G>A	p.(Arg141His)	het	P	10854112,21825197,21330666,21809908,24560797,26200502,28559085,29068140,29555955,29668979,31766397,30718709,31455904,31429209,33302512,32531858,33369172,34327816,34015078
16013	male	21	MD	Bestrophinopathy	BEST1	NM_004183	NA	c.956T>C	p.(Leu319Pro)	hom	LP	2.9556e+07
16122	female	9	MD	Bestrophinopathy	BEST1	NM_004183	NA	c.422G>A	p.(Arg141His)	hom	P	10854112,21825197,21330666,21809908,24560797,26200502,28559085,29068140,29555955,29668979,31766397,30718709,31455904,31429209,33302512,32531858,33369172,34327816,34015078
17088	male	28	MD	Bestrophinopathy	BEST1	NM_004183	NA	c.122T>C	p.(Leu41Pro)	het	LP	14517959,21330666,24560797,32239196,34015078
17088	male	28	MD	Bestrophinopathy	BEST1	NM_004183	NA	c.422G>A	p.(Arg141His)	het	P	10854112,21825197,21330666,21809908,24560797,26200502,28559085,29068140,29555955,29668979,31766397,30718709,31455904,31429209,33302512,32531858,33369172,34327816,34015078
21751	male	11	MD	Bestrophinopathy	BEST1	NM_004183	NA	c.604C>T	p.(Arg202Trp)	het	P	21330666,31766397,31519547,34426522,34015078
21751	male	11	MD	Bestrophinopathy	BEST1	NM_004183	NA	c.956T>C	p.(Leu319Pro)	het	LP	2.9556e+07
247	female	27	MD	Bestrophinopathy	BEST1	NM_004183	NA	c.400C>G	p.(Leu134Val)	het	LP	17287362,33302512,32239196,32531858,34327816,35119454		found in 2 affected family members
247	female	27	MD	Bestrophinopathy	BEST1	NM_004183	NA	c.422G>A	p.(Arg141His)	het	P	10854112,21825197,21330666,21809908,24560797,26200502,28559085,29068140,29555955,29668979,31766397,30718709,31455904,31429209,33302512,32531858,33369172,34327816,34015078		found in 2 affected family members
3313	female	7	MD	Bestrophinopathy	BEST1	NM_004183	NA	c.830C>T	p.(Thr277Met)	het	LP	25474345,28687848,28056057,30593719,30029497,30781664,33302512,33090715,34015078,35973442	trans confirmed
3313	female	7	MD	Bestrophinopathy	BEST1	NM_004183	NA	c.584C>T	p.(Ala195Val)	het	P	10798642,18985398,21825197,21330666,21809908,23591405,24560797,26720466,26720466,28559085,28687848,29555955,30498755,30593719,29668979,31766397,32883240,31519547,31429209,33302512,33090715,32100970,32141364,34373720,33691693,34327816,35885980,36284460,36284460,35973442,36378562	trans confirmed
3878	male	52	MD	Bestrophinopathy	BEST1	NM_004183	NA	c.199_200del	p.(Leu67Valfs*164)	het	P	33302512		found in 2 affected family members
3878	male	52	MD	Bestrophinopathy	BEST1	NM_004183	NA	c.584C>T	p.(Ala195Val)	het	P	10798642,18985398,21825197,21330666,21809908,23591405,24560797,26720466,26720466,28559085,28687848,29555955,30498755,30593719,29668979,31766397,32883240,31519547,31429209,33302512,33090715,32100970,32141364,34373720,33691693,34327816,35885980,36284460,36284460,35973442,36378562		found in 2 affected family members
4495	female	21	MD	Bestrophinopathy	BEST1	NM_004183	NA	c.287_298del	p.(Gln96_Asn99del)	hom	LP	32581362,33302512,33039401,34012682
4675	male	48	MD	Bestrophinopathy	BEST1	NM_004183	NA	c.584C>T	p.(Ala195Val)	hom	P	10798642,18985398,21825197,21330666,21809908,23591405,24560797,26720466,26720466,28559085,28687848,29555955,30498755,30593719,29668979,31766397,32883240,31519547,31429209,33302512,33090715,32100970,32141364,34373720,33691693,34327816,35885980,36284460,36284460,35973442,36378562
7018	female	36	MD	Bestrophinopathy	BEST1	NM_004183	NA	c.103G>A	p.(Glu35Lys)	het	LP	NA,28559085,28687848,31766397,34015078,36527006
7018	female	36	MD	Bestrophinopathy	BEST1	NM_004183	NA	c.536_538del	p.(Asn179del)	het	LP	21273940,24560797,35119454
8812	male	54	MD	Bestrophinopathy	BEST1	NM_004183	NA	c.74G>A	p.(Arg25Gln)	het	LP	9700209,23290749,31814694,31570112,31456290,34426522
8812	male	54	MD	Bestrophinopathy	BEST1	NM_004183	NA	c.934G>A	p.(Asp312Asn)	het	P	10854112,17898294,19372599,21330666,23290749,24560797,29555955,33302512,32239196,34327816
8871	female	11	MD	Bestrophinopathy	BEST1	NM_004183	NA	c.598C>T	p.(Arg200*)	het	P	18179881,21412020,24560797,25525159,31570112,35973442
8871	female	11	MD	Bestrophinopathy	BEST1	NM_004183	NA	c.848_850del	p.(Phe283del)	het	P	10798642,25545482,26355662,34426522,35232319
9097	male	30	MD	Bestrophinopathy	BEST1	NM_004183	NA	c.346_355dup	p.(Glu119Glyfs*116)	het	P	found in this study
9097	male	30	MD	Bestrophinopathy	BEST1	NM_004183	NA	c.524del	p.(Ser175Thrfs*19)	het	P	33302512
9382	male	24	MD	Bestrophinopathy	BEST1	NM_004183	NA	c.848_850del	p.(Phe283del)	hom	P	10798642,25545482,26355662,34426522,35232319
11428	female	52	MD	Choroidal dystrophy, central areolar	ABCA4	NM_000350	NA	c.5714+5G>A	p.(Glu1863Leufs*33)	het	P	9466990,10413692,19074458,24265693,28341476,29555955,30093795,30093795,29162642,31589614,29925512,32619608,32467599,31964843,31429209,31980526,32307445,33302505,32783370,32815999,31456290,32581362,32531858,32531858,33706644,34327195,34758253,35119454,35260635,35260635,36209838,36460718,35836572,35076026
11428	female	52	MD	Choroidal dystrophy, central areolar	ABCA4	NM_000350	NA	c.6079C>T	p.(Leu2027Phe)	het	P	9054934,11123914,19074458,23695285,24713488,28559085,29555955,29847635,29310964,30093795,30093795,31589614,30609409,29925512,32845050,31964843,31429209,32810830,32307445,32531858,33706644,34795310,34946930,35119454,36460718,35076026,35456422,36672815
13139	female	65	MD	Choroidal dystrophy, central areolar	ABCA4	NM_000350	NA	c.5461-10T>C	p.[Thr1821Aspfs*6,Thr1821Valfs*13]	het	P	15614537,10958763,19074458,20696155,22328824,22264887,23695285,25082885,24713488,23591405,25097241,26261413,25525159,26976702,27775217,27775217,28118664,28341476,29555955,30204727,29461686,29310964,30093795,29162642,28947085,30576320,31589614,29925512,30718709,31618761,30643219,32619608,32467599,31964843,31429209,31980526,32783370,32581362,32531858,32531858,32141364,33706644,34198153,34570182,337…
13139	female	65	MD	Choroidal dystrophy, central areolar	ABCA4	NM_000350	NA	c.5603A>T	p.(Asn1868Ile)	hom	VUS	11328725,11017087,21330655,24265693,26780318,27775217,28446513,30480703,29555955,30204727,30480704,29971439,30670881,29925512,31618761,30643219,32845050,32619608,33375396,32467599,31964843,31429209,32307445,32815999,31456290,31456290,32531858,32531858,32037395,33706644,34795310,34946930,34198153,34240658,33851411,36338671,35243166,35119454,35260635,35656873,36460718,35836572,35076026,35657619,366…
28285	male	64	MD	Choroidal dystrophy, central areolar	CDHR1	NM_033100	NA	c.783G>A	p.[Pro261=,Asp214_Pro261del]	hom	LP	29555955,23591405,31387115,31387115,30718709,32531858,32531858,32037395,34327195,34426522,35260635,36259723,36460718,35836572,28224992,28765526,28765526,28885867,32681094,34795310
8414	female	60	MD	Choroidal dystrophy, central areolar	CDHR1	NM_033100	NA	c.783G>A	p.[Pro261=,Asp214_Pro261del]	hom	LP	29555955,23591405,31387115,31387115,30718709,32531858,32531858,32037395,34327195,34426522,35260635,36259723,36460718,35836572,28224992,28765526,28765526,28885867,32681094,34795310
17295	female	33	MD	Choroidal dystrophy, central areolar	PRPH2	NM_000322	NA	c.514C>T	p.(Arg172Trp)	het	P	8485576,8747448,9810570,10800708,15254014,18055786,19279306,20335603,21405999,22183351,24463884,26667666,28838317,28838317,29555955,29343940,31213501,32531846,32531846,32531846,32036094,31456290,32531858,33691693,34828423,34411390,34411390,34411390,34411390,35260635,36460718,36284460,36819107,37047703		found in 3 affected family members
17372	female	58	MD	Choroidal dystrophy, central areolar	PRPH2	NM_000322	NA	c.424C>T	p.(Arg142Trp)	het	P	NA,11801511,22003107,22334370,28559085,28076437,29555955,29155698,30215852,31589614,30910914,32531846,32531846,31456290,34647987,33846575,34828423,34411390,34411390,34411390,34411390,34411390,34411390,34411390,36284460
18073	female	69	MD	Choroidal dystrophy, central areolar	PRPH2	NM_000322	NA	c.367C>T	p.(Arg123Trp)	het	LP	19038374,34411390,34411390,36672815		found in 2 affected family members
19275	male	35	MD	Choroidal dystrophy, central areolar	PRPH2	NM_000322	NA	c.515G>A	p.(Arg172Gln)	het	LP	8485576,22003107,25082885,27977834,28559085,29555955,31964843,32531846,32531858,33369172,34411390,34411390,34411390,35260635
20804	female	64	MD	Choroidal dystrophy, central areolar	PRPH2	NM_000322	NA	c.721G>C	p.(Glu241Gln)	het	LP	found in this study
2259	male	34	MD	Choroidal dystrophy, central areolar	PRPH2	NM_000322	NA	c.623G>A	p.(Gly208Asp)	het	LP	9279751,12042139,25447119,29555955,31589614,31429209,32531846,32581362,32531858,32037395,34327195,33369172,34411390,34411390,34411390,34411390,36010202,36819107		found in 2 affected family members
3951	male	56	MD	Choroidal dystrophy, central areolar	PRPH2	NM_000322	NA	c.623G>A	p.(Gly208Asp)	het	LP	9279751,12042139,25447119,29555955,31589614,31429209,32531846,32581362,32531858,32037395,34327195,33369172,34411390,34411390,34411390,34411390,36010202,36819107
4007	male	49	MD	Choroidal dystrophy, central areolar	PRPH2	NM_000322	NA	c.515G>A	p.(Arg172Gln)	het	LP	8485576,22003107,25082885,27977834,28559085,29555955,31964843,32531846,32531858,33369172,34411390,34411390,34411390,35260635
642	male	66	MD	Choroidal dystrophy, central areolar	PRPH2	NM_000322	NA	c.584G>A	p.(Arg195Gln)	het	LP	25082885,30926958,34411390,34411390,34411390,37047703		found in 2 affected family members
8695	female	37	MD	Choroidal dystrophy, central areolar	PRPH2	NM_000322	NA	c.623G>A	p.(Gly208Asp)	het	LP	9279751,12042139,25447119,29555955,31589614,31429209,32531846,32581362,32531858,32037395,34327195,33369172,34411390,34411390,34411390,34411390,36010202,36819107
17048	female	33	MD	Doyne honeycomb retinal dystrophy	EFEMP1	NM_001039348	NA	c.1033C>T	p.(Arg345Trp)	het	P	10369267,11384588,15785976,17666404,18791549,22031286,22159686,25111685,25077532,27777122,26427406,30541486,33019987,33689237,33542268,36460718
10680	male	10	MD	Macular dystrophy	ABCA4	NM_000350	NA	c.2894A>G	p.(Asn965Ser)	het	P	9054934,17982420,24097981,22968130,24713488,24453473,25356976,26780318,27739528,28559085,30204727,29145636,30093795,29925512,30718709,32845050,32619608,31964843,32307445,33090715,33090715,33090715,32845068,31456290,33261146,33261146,32244552,32531858,34315337,33691693,33301772,33732702,36338671,35119454,36284670,36460718,36284460,36819107,36819107	trans confirmed
10680	male	10	MD	Macular dystrophy	ABCA4	NM_000350	NA	c.5342C>A	p.(Ala1781Glu)	het	LP	30060493	trans confirmed
10695	male	12	MD	Macular dystrophy	ABCA4	NM_000350	NA	c.768G>T	p.[Val256=,Leu257Valfs*17]	het	P	20647261,10090887,28118664,29555955,29162642,31589614,29925512,30718709,31964843,31429209,32810830,32307445,32581362,32531858,32531858,32531858,33706644,33851411,36338671,35112029,35119454,36460718,35076026,36819107,36819107,19074458,22264887,23695285,22968130,24453473,26261413,29555955,29310964,28771251,29162642,31618761,31573552
10695	male	12	MD	Macular dystrophy	ABCA4	NM_000350	NA	c.6449G>A	p.(Cys2150Tyr)	het	LP	10206579,15579991,19074458,22264887,24743636,25283059,28559085,31589614,29925512,32619608,32483926,32467599,31964843,31429209,32307445,32581362,32531858,32531858,35119454,35260635,35260635,36460718,35076026
10729	male	53	MD	Macular dystrophy	ABCA4	NM_000350	NA	c.5882G>A	p.(Gly1961Glu)	het	P	9295268,11017087,16103129,18161617,19217903,22025579,21786275,22661473,22264887,24265693,25082885,25640233,25087612,25097241,26593885,26247787,25921964,27884173,27535533,27775217,28130426,28157192,28224992,28571903,28611652,28327576,28181551,29114839,28492530,28118664,28559085,29555955,29847635,29765157,30060493,29769798,30156925,31589614,30609409,31814694,30924848,29925512,30718709,31725702,3157…	trans assumed
10729	male	53	MD	Macular dystrophy	ABCA4	NM_000350	NA	c.5603A>T	p.(Asn1868Ile)	het	VUS	11328725,11017087,21330655,24265693,26780318,27775217,28446513,30480703,29555955,30204727,30480704,29971439,30670881,29925512,31618761,30643219,32845050,32619608,33375396,32467599,31964843,31429209,32307445,32815999,31456290,31456290,32531858,32531858,32037395,33706644,34795310,34946930,34198153,34240658,33851411,36338671,35243166,35119454,35260635,35656873,36460718,35836572,35076026,35657619,366…	trans assumed
10759	male	44	MD	Macular dystrophy	ABCA4	NM_000350	NA	c.5882G>A	p.(Gly1961Glu)	het	P	9295268,11017087,16103129,18161617,19217903,22025579,21786275,22661473,22264887,24265693,25082885,25640233,25087612,25097241,26593885,26247787,25921964,27884173,27535533,27775217,28130426,28157192,28224992,28571903,28611652,28327576,28181551,29114839,28492530,28118664,28559085,29555955,29847635,29765157,30060493,29769798,30156925,31589614,30609409,31814694,30924848,29925512,30718709,31725702,3157…
10759	male	44	MD	Macular dystrophy	ABCA4	NM_000350	NA	c.5603A>T	p.(Asn1868Ile)	het	VUS	11328725,11017087,21330655,24265693,26780318,27775217,28446513,30480703,29555955,30204727,30480704,29971439,30670881,29925512,31618761,30643219,32845050,32619608,33375396,32467599,31964843,31429209,32307445,32815999,31456290,31456290,32531858,32531858,32037395,33706644,34795310,34946930,34198153,34240658,33851411,36338671,35243166,35119454,35260635,35656873,36460718,35836572,35076026,35657619,366…
10929	male	9	MD	Macular dystrophy	ABCA4	NM_000350	NA	c.3407G>A	p.(Gly1136Glu)	het	LP	2.35914e+07
10929	male	9	MD	Macular dystrophy	ABCA4	NM_000350	NA	c.5509C>G	p.(Pro1837Ala)	het	LP	found in this study
11041	female	28	MD	Macular dystrophy	ABCA4	NM_000350	NA	c.194G>A	p.(Gly65Glu)	het	LP	10206579,28559085,29555955,29925512,31964843,32307445,32531858,36284460
11041	female	28	MD	Macular dystrophy	ABCA4	NM_000350	NA	c.5714+5G>A	p.(Glu1863Leufs*33)	het	P	9466990,10413692,19074458,24265693,28341476,29555955,30093795,30093795,29162642,31589614,29925512,32619608,32467599,31964843,31429209,31980526,32307445,33302505,32783370,32815999,31456290,32581362,32531858,32531858,33706644,34327195,34758253,35119454,35260635,35260635,36209838,36460718,35836572,35076026
11200	female	37	MD	Macular dystrophy	ABCA4	NM_000350	NA	c.3292C>T	p.(Arg1098Cys)	het	P	10958763,19074458,28559085,31589614,29925512,32619608,31964843,32307445,32531858,34426522,35119454,36460718
11200	female	37	MD	Macular dystrophy	ABCA4	NM_000350	NA	c.5603A>T	p.(Asn1868Ile)	het	VUS	11328725,11017087,21330655,24265693,26780318,27775217,28446513,30480703,29555955,30204727,30480704,29971439,30670881,29925512,31618761,30643219,32845050,32619608,33375396,32467599,31964843,31429209,32307445,32815999,31456290,31456290,32531858,32531858,32037395,33706644,34795310,34946930,34198153,34240658,33851411,36338671,35243166,35119454,35260635,35656873,36460718,35836572,35076026,35657619,366…
11209	female	49	MD	Macular dystrophy	ABCA4	NM_000350	NA	c.2588G>C	p.[Gly863Ala,Gly863del]	het	P	9054934,12192456,3002862,10090887,10612508,11017087,11919200,20981092,23144455,22264887,24082139,23695285,25082885,24713488,25333069,25097241,24154662,25283059,26247787,28041643,28559085,28341476,28446513,29555955,30215852,29310964,29431110,29162642,30609409,29925512,30718709,30643219,32845050,32619608,32467599,31964843,31429209,31980526,32307445,32913387,32036094,32815999,31456290,32581362,32531…	trans assumed (c.[2588G>C;5603A>T];[6449G>A])
11209	female	49	MD	Macular dystrophy	ABCA4	NM_000350	NA	c.6449G>A	p.(Cys2150Tyr)	het	LP	10206579,15579991,19074458,22264887,24743636,25283059,28559085,31589614,29925512,32619608,32483926,32467599,31964843,31429209,32307445,32581362,32531858,32531858,35119454,35260635,35260635,36460718,35076026	trans assumed (c.[2588G>C;5603A>T];[6449G>A])
11209	female	49	MD	Macular dystrophy	ABCA4	NM_000350	NA	c.5603A>T	p.(Asn1868Ile)	het	VUS	11328725,11017087,21330655,24265693,26780318,27775217,28446513,30480703,29555955,30204727,30480704,29971439,30670881,29925512,31618761,30643219,32845050,32619608,33375396,32467599,31964843,31429209,32307445,32815999,31456290,31456290,32531858,32531858,32037395,33706644,34795310,34946930,34198153,34240658,33851411,36338671,35243166,35119454,35260635,35656873,36460718,35836572,35076026,35657619,366…	trans assumed (c.[2588G>C;5603A>T];[6449G>A])
12638	male	20	MD	Macular dystrophy	ABCA4	NM_000350	NA	c.1622T>C	p.(Leu541Pro)	het	P	9781034,11017087,16103129,16103129,19217903,19074458,24509150,24713488,26593885,25712131,25712131,28041643,29186038,29114839,28559085,29068140,29555955,30204727,29847635,29925512,30718709,30653986,30643219,31573552,32619608,31964843,31429209,32307445,32783370,31456290,32581362,32531858,32037395,32141364,34315337,33369172,33749171,33851411,35119454,35260635,35260635,36460718,35836572,36672815	trans confirmed (c.[1622T>C;3113C>T];[5882G>A])
12638	male	20	MD	Macular dystrophy	ABCA4	NM_000350	NA	c.3113C>T	p.(Ala1038Val)	het	P	9054934,9466990,15579991,16103129,16103129,19217903,19074458,22312191,24509150,25087612,25910913,26593885,25712131,28041643,28224992,28559085,29068140,29555955,30204727,29847635,30215852,30093795,31589614,30609409,29925512,30718709,30653986,30643219,32619608,31429209,31980526,32307445,32815999,31456290,32581362,32531858,32037395,32141364,32141364,34313030,34647987,34315337,34327195,34946930,33369…	trans confirmed (c.[1622T>C;3113C>T];[5882G>A])
12638	male	20	MD	Macular dystrophy	ABCA4	NM_000350	NA	c.5882G>A	p.(Gly1961Glu)	het	P	9295268,11017087,16103129,18161617,19217903,22025579,21786275,22661473,22264887,24265693,25082885,25640233,25087612,25097241,26593885,26247787,25921964,27884173,27535533,27775217,28130426,28157192,28224992,28571903,28611652,28327576,28181551,29114839,28492530,28118664,28559085,29555955,29847635,29765157,30060493,29769798,30156925,31589614,30609409,31814694,30924848,29925512,30718709,31725702,3157…	trans confirmed (c.[1622T>C;3113C>T];[5882G>A])
12654	male	17	MD	Macular dystrophy	ABCA4	NM_000350	NA	c.4253+43G>A	p.[=,Ile1377Hisfs*3]	het	LP	29925512,29848554,31614660,31618761,30643219,32619608,32307445,32531858,31963381,34440443,35119454,35055178,35456422
12654	male	17	MD	Macular dystrophy	ABCA4	NM_000350	NA	c.3832G>T	p.(Glu1278*)	het	P	3.26196e+07
12654	male	17	MD	Macular dystrophy	CDH3	NM_001793	NA	c.1183-2A>G	p.?	het	P	found in this study
12768	male	22	MD	Macular dystrophy	ABCA4	NM_000350	NA	c.4663_4664del	p.(Gln1555Glufs*41)	het	P	30060493,29925512,32531858,36460718
12768	male	22	MD	Macular dystrophy	ABCA4	NM_000350	NA	c.5882G>A	p.(Gly1961Glu)	het	P	9295268,11017087,16103129,18161617,19217903,22025579,21786275,22661473,22264887,24265693,25082885,25640233,25087612,25097241,26593885,26247787,25921964,27884173,27535533,27775217,28130426,28157192,28224992,28571903,28611652,28327576,28181551,29114839,28492530,28118664,28559085,29555955,29847635,29765157,30060493,29769798,30156925,31589614,30609409,31814694,30924848,29925512,30718709,31725702,3157…
12867	female	52	MD	Macular dystrophy	ABCA4	NM_000350	NA	c.1622T>C	p.(Leu541Pro)	het	P	9781034,11017087,16103129,16103129,19217903,19074458,24509150,24713488,26593885,25712131,25712131,28041643,29186038,29114839,28559085,29068140,29555955,30204727,29847635,29925512,30718709,30653986,30643219,31573552,32619608,31964843,31429209,32307445,32783370,31456290,32581362,32531858,32037395,32141364,34315337,33369172,33749171,33851411,35119454,35260635,35260635,36460718,35836572,36672815
12867	female	52	MD	Macular dystrophy	ABCA4	NM_000350	NA	c.3113C>T	p.(Ala1038Val)	het	P	9054934,9466990,15579991,16103129,16103129,19217903,19074458,22312191,24509150,25087612,25910913,26593885,25712131,28041643,28224992,28559085,29068140,29555955,30204727,29847635,30215852,30093795,31589614,30609409,29925512,30718709,30653986,30643219,32619608,31429209,31980526,32307445,32815999,31456290,32581362,32531858,32037395,32141364,32141364,34313030,34647987,34315337,34327195,34946930,33369…
12867	female	52	MD	Macular dystrophy	ABCA4	NM_000350	NA	c.5882G>A	p.(Gly1961Glu)	het	P	9295268,11017087,16103129,18161617,19217903,22025579,21786275,22661473,22264887,24265693,25082885,25640233,25087612,25097241,26593885,26247787,25921964,27884173,27535533,27775217,28130426,28157192,28224992,28571903,28611652,28327576,28181551,29114839,28492530,28118664,28559085,29555955,29847635,29765157,30060493,29769798,30156925,31589614,30609409,31814694,30924848,29925512,30718709,31725702,3157…
12898	female	18	MD	Macular dystrophy	ABCA4	NM_000350	NA	c.2160+1G>T	p.?	het	P	27353947,28118664,28118664,32307445
12898	female	18	MD	Macular dystrophy	ABCA4	NM_000350	NA	c.5882G>A	p.(Gly1961Glu)	het	P	9295268,11017087,16103129,18161617,19217903,22025579,21786275,22661473,22264887,24265693,25082885,25640233,25087612,25097241,26593885,26247787,25921964,27884173,27535533,27775217,28130426,28157192,28224992,28571903,28611652,28327576,28181551,29114839,28492530,28118664,28559085,29555955,29847635,29765157,30060493,29769798,30156925,31589614,30609409,31814694,30924848,29925512,30718709,31725702,3157…
12898	female	18	MD	Macular dystrophy	CNGB3	NM_019098	NA	c.1148del	p.(Thr383Ilefs*13)	het	P	10888875,12815043,16379026,20079539,22975760,23805033,28041643,28041643,29053603,28746191,28341476,28341476,30418171,30337596,30190494,28929832,29769798,30609409,30718709,31964843,31964843,31429209,31980526,32036094,32581362,32531858,31816670,31816670,32037395,32860008,33562422,34426522,33737949,33749171,34758253,34449556,33851411,35119454,35260635,36460718,35456422,36672815
12957	female	36	MD	Macular dystrophy	ABCA4	NM_000350	NA	c.1622T>C	p.(Leu541Pro)	het	P	9781034,11017087,16103129,16103129,19217903,19074458,24509150,24713488,26593885,25712131,25712131,28041643,29186038,29114839,28559085,29068140,29555955,30204727,29847635,29925512,30718709,30653986,30643219,31573552,32619608,31964843,31429209,32307445,32783370,31456290,32581362,32531858,32037395,32141364,34315337,33369172,33749171,33851411,35119454,35260635,35260635,36460718,35836572,36672815
12957	female	36	MD	Macular dystrophy	ABCA4	NM_000350	NA	c.3113C>T	p.(Ala1038Val)	het	P	9054934,9466990,15579991,16103129,16103129,19217903,19074458,22312191,24509150,25087612,25910913,26593885,25712131,28041643,28224992,28559085,29068140,29555955,30204727,29847635,30215852,30093795,31589614,30609409,29925512,30718709,30653986,30643219,32619608,31429209,31980526,32307445,32815999,31456290,32581362,32531858,32037395,32141364,32141364,34313030,34647987,34315337,34327195,34946930,33369…
12957	female	36	MD	Macular dystrophy	ABCA4	NM_000350	NA	c.6089G>A	p.(Arg2030Gln)	het	LP	9973280,24265693,24713488,25283059,27596865,28559085,29555955,30215852,31589614,29925512,30718709,30798147,32845050,32619608,32467599,31964843,32307445,32815999,31456290,32531858,32531858,34647987,34327195,34426522,33851411,35119454,35260635,36460718,35076026,36672815
13129	female	50	MD	Macular dystrophy	ABCA4	NM_000350	NA	c.2588G>C	p.[Gly863Ala,Gly863del]	het	P	9054934,12192456,3002862,10090887,10612508,11017087,11919200,20981092,23144455,22264887,24082139,23695285,25082885,24713488,25333069,25097241,24154662,25283059,26247787,28041643,28559085,28341476,28446513,29555955,30215852,29310964,29431110,29162642,30609409,29925512,30718709,30643219,32845050,32619608,32467599,31964843,31429209,31980526,32307445,32913387,32036094,32815999,31456290,32581362,32531…
13129	female	50	MD	Macular dystrophy	ABCA4	NM_000350	NA	c.5603A>T	p.(Asn1868Ile)	hom	VUS	11328725,11017087,21330655,24265693,26780318,27775217,28446513,30480703,29555955,30204727,30480704,29971439,30670881,29925512,31618761,30643219,32845050,32619608,33375396,32467599,31964843,31429209,32307445,32815999,31456290,31456290,32531858,32531858,32037395,33706644,34795310,34946930,34198153,34240658,33851411,36338671,35243166,35119454,35260635,35656873,36460718,35836572,35076026,35657619,366…
13195	male	17	MD	Macular dystrophy	ABCA4	NM_000350	NA	c.1988G>A	p.(Trp663*)	het	P	10958763,20647261,25640233,25525159,28559085,32307445,32531858
13195	male	17	MD	Macular dystrophy	ABCA4	NM_000350	NA	c.5882G>A	p.(Gly1961Glu)	het	P	9295268,11017087,16103129,18161617,19217903,22025579,21786275,22661473,22264887,24265693,25082885,25640233,25087612,25097241,26593885,26247787,25921964,27884173,27535533,27775217,28130426,28157192,28224992,28571903,28611652,28327576,28181551,29114839,28492530,28118664,28559085,29555955,29847635,29765157,30060493,29769798,30156925,31589614,30609409,31814694,30924848,29925512,30718709,31725702,3157…
13215	male	17	MD	Macular dystrophy	ABCA4	NM_000350	NA	c.1622T>C	p.(Leu541Pro)	het	P	9781034,11017087,16103129,16103129,19217903,19074458,24509150,24713488,26593885,25712131,25712131,28041643,29186038,29114839,28559085,29068140,29555955,30204727,29847635,29925512,30718709,30653986,30643219,31573552,32619608,31964843,31429209,32307445,32783370,31456290,32581362,32531858,32037395,32141364,34315337,33369172,33749171,33851411,35119454,35260635,35260635,36460718,35836572,36672815
13215	male	17	MD	Macular dystrophy	ABCA4	NM_000350	NA	c.3113C>T	p.(Ala1038Val)	het	P	9054934,9466990,15579991,16103129,16103129,19217903,19074458,22312191,24509150,25087612,25910913,26593885,25712131,28041643,28224992,28559085,29068140,29555955,30204727,29847635,30215852,30093795,31589614,30609409,29925512,30718709,30653986,30643219,32619608,31429209,31980526,32307445,32815999,31456290,32581362,32531858,32037395,32141364,32141364,34313030,34647987,34315337,34327195,34946930,33369…
13215	male	17	MD	Macular dystrophy	ABCA4	NM_000350	NA	c.5882G>A	p.(Gly1961Glu)	het	P	9295268,11017087,16103129,18161617,19217903,22025579,21786275,22661473,22264887,24265693,25082885,25640233,25087612,25097241,26593885,26247787,25921964,27884173,27535533,27775217,28130426,28157192,28224992,28571903,28611652,28327576,28181551,29114839,28492530,28118664,28559085,29555955,29847635,29765157,30060493,29769798,30156925,31589614,30609409,31814694,30924848,29925512,30718709,31725702,3157…
13244	male	50	MD	Macular dystrophy	ABCA4	NM_000350	NA	c.5882G>A	p.(Gly1961Glu)	het	P	9295268,11017087,16103129,18161617,19217903,22025579,21786275,22661473,22264887,24265693,25082885,25640233,25087612,25097241,26593885,26247787,25921964,27884173,27535533,27775217,28130426,28157192,28224992,28571903,28611652,28327576,28181551,29114839,28492530,28118664,28559085,29555955,29847635,29765157,30060493,29769798,30156925,31589614,30609409,31814694,30924848,29925512,30718709,31725702,3157…
13244	male	50	MD	Macular dystrophy	ABCA4	NM_000350	NA	c.5461-10T>C	p.[Thr1821Aspfs*6,Thr1821Valfs*13]	het	P	15614537,10958763,19074458,20696155,22328824,22264887,23695285,25082885,24713488,23591405,25097241,26261413,25525159,26976702,27775217,27775217,28118664,28341476,29555955,30204727,29461686,29310964,30093795,29162642,28947085,30576320,31589614,29925512,30718709,31618761,30643219,32619608,32467599,31964843,31429209,31980526,32783370,32581362,32531858,32531858,32141364,33706644,34198153,34570182,337…
13244	male	50	MD	Macular dystrophy	ABCA4	NM_000350	NA	c.5603A>T	p.(Asn1868Ile)	het	VUS	11328725,11017087,21330655,24265693,26780318,27775217,28446513,30480703,29555955,30204727,30480704,29971439,30670881,29925512,31618761,30643219,32845050,32619608,33375396,32467599,31964843,31429209,32307445,32815999,31456290,31456290,32531858,32531858,32037395,33706644,34795310,34946930,34198153,34240658,33851411,36338671,35243166,35119454,35260635,35656873,36460718,35836572,35076026,35657619,366…
13268	female	17	MD	Macular dystrophy	ABCA4	NM_000350	NA	c.634C>T	p.(Arg212Cys)	het	P	9503029,22264887,25082885,25283059,28224992,28559085,29555955,30093795,31589614,29925512,32845050,32619608,32467599,31964843,31429209,32307445,32845068,32036094,31456290,32581362,32531858,32531858,32141364,34327195,34426522,33749171,33851411,35119454,35260635,36460718,35076026	trans confirmed (c.[634C>T];[5461-10T>C;5603A>T])
13268	female	17	MD	Macular dystrophy	ABCA4	NM_000350	NA	c.5461-10T>C	p.[Thr1821Aspfs*6,Thr1821Valfs*13]	het	P	15614537,10958763,19074458,20696155,22328824,22264887,23695285,25082885,24713488,23591405,25097241,26261413,25525159,26976702,27775217,27775217,28118664,28341476,29555955,30204727,29461686,29310964,30093795,29162642,28947085,30576320,31589614,29925512,30718709,31618761,30643219,32619608,32467599,31964843,31429209,31980526,32783370,32581362,32531858,32531858,32141364,33706644,34198153,34570182,337…	trans confirmed (c.[634C>T];[5461-10T>C;5603A>T])
13268	female	17	MD	Macular dystrophy	ABCA4	NM_000350	NA	c.5603A>T	p.(Asn1868Ile)	het	VUS	11328725,11017087,21330655,24265693,26780318,27775217,28446513,30480703,29555955,30204727,30480704,29971439,30670881,29925512,31618761,30643219,32845050,32619608,33375396,32467599,31964843,31429209,32307445,32815999,31456290,31456290,32531858,32531858,32037395,33706644,34795310,34946930,34198153,34240658,33851411,36338671,35243166,35119454,35260635,35656873,36460718,35836572,35076026,35657619,366…	trans confirmed (c.[634C>T];[5461-10T>C;5603A>T])
13291	male	69	MD	Macular dystrophy	ABCA4	NM_000350	NA	c.122G>A	p.(Trp41*)	het	P	14517951,19074458,28118664,31964843,32307445
13291	male	69	MD	Macular dystrophy	ABCA4	NM_000350	NA	c.5603A>T	p.(Asn1868Ile)	het	VUS	11328725,11017087,21330655,24265693,26780318,27775217,28446513,30480703,29555955,30204727,30480704,29971439,30670881,29925512,31618761,30643219,32845050,32619608,33375396,32467599,31964843,31429209,32307445,32815999,31456290,31456290,32531858,32531858,32037395,33706644,34795310,34946930,34198153,34240658,33851411,36338671,35243166,35119454,35260635,35656873,36460718,35836572,35076026,35657619,366…
13360	female	15	MD	Macular dystrophy	ABCA4	NM_000350	NA	c.5774G>T	p.(Arg1925Ile)	het	LP	32531858
13360	female	15	MD	Macular dystrophy	ABCA4	NM_000350	NA	c.2609C>T	p.(Pro870Leu)	het	LP	25474345,28118664,29925512,31964843,32531858
13360	female	15	MD	Macular dystrophy	ABCA4	NM_000350	NA	c.5603A>T	p.(Asn1868Ile)	het	VUS	11328725,11017087,21330655,24265693,26780318,27775217,28446513,30480703,29555955,30204727,30480704,29971439,30670881,29925512,31618761,30643219,32845050,32619608,33375396,32467599,31964843,31429209,32307445,32815999,31456290,31456290,32531858,32531858,32037395,33706644,34795310,34946930,34198153,34240658,33851411,36338671,35243166,35119454,35260635,35656873,36460718,35836572,35076026,35657619,366…
13453	male	61	MD	Macular dystrophy	ABCA4	NM_000350	NA	c.1957C>T	p.(Arg653Cys)	het	P	10958763,23776498,28559085,30204727,29925512,32619608,33375396,31964843,32307445,32531858,33301772,35119454,35260635,35260635,36460718
13453	male	61	MD	Macular dystrophy	ABCA4	NM_000350	NA	c.5603A>T	p.(Asn1868Ile)	het	VUS	11328725,11017087,21330655,24265693,26780318,27775217,28446513,30480703,29555955,30204727,30480704,29971439,30670881,29925512,31618761,30643219,32845050,32619608,33375396,32467599,31964843,31429209,32307445,32815999,31456290,31456290,32531858,32531858,32037395,33706644,34795310,34946930,34198153,34240658,33851411,36338671,35243166,35119454,35260635,35656873,36460718,35836572,35076026,35657619,366…
13577	male	18	MD	Macular dystrophy	ABCA4	NM_000350	NA	c.2588G>C	p.[Gly863Ala,Gly863del]	het	P	9054934,12192456,3002862,10090887,10612508,11017087,11919200,20981092,23144455,22264887,24082139,23695285,25082885,24713488,25333069,25097241,24154662,25283059,26247787,28041643,28559085,28341476,28446513,29555955,30215852,29310964,29431110,29162642,30609409,29925512,30718709,30643219,32845050,32619608,32467599,31964843,31429209,31980526,32307445,32913387,32036094,32815999,31456290,32581362,32531…	trans confirmed (c.[2588G>C;5603A>T];[3407G>A])
13577	male	18	MD	Macular dystrophy	ABCA4	NM_000350	NA	c.3407G>A	p.(Gly1136Glu)	het	LP	2.35914e+07	trans confirmed (c.[2588G>C;5603A>T];[3407G>A])
13577	male	18	MD	Macular dystrophy	ABCA4	NM_000350	NA	c.5603A>T	p.(Asn1868Ile)	het	VUS	11328725,11017087,21330655,24265693,26780318,27775217,28446513,30480703,29555955,30204727,30480704,29971439,30670881,29925512,31618761,30643219,32845050,32619608,33375396,32467599,31964843,31429209,32307445,32815999,31456290,31456290,32531858,32531858,32037395,33706644,34795310,34946930,34198153,34240658,33851411,36338671,35243166,35119454,35260635,35656873,36460718,35836572,35076026,35657619,366…	trans confirmed (c.[2588G>C;5603A>T];[3407G>A])
13773	female	57	MD	Macular dystrophy	ABCA4	NM_000350	NA	c.4918C>T	p.(Arg1640Trp)	het	P	9781034,11687513,11687513,25082885,28041643,28559085,29555955,31589614,29925512,31573552,32619608,31964843,32307445,31456290,32531858,32141364,35119454,36460718
13773	female	57	MD	Macular dystrophy	ABCA4	NM_000350	NA	c.5603A>T	p.(Asn1868Ile)	het	VUS	11328725,11017087,21330655,24265693,26780318,27775217,28446513,30480703,29555955,30204727,30480704,29971439,30670881,29925512,31618761,30643219,32845050,32619608,33375396,32467599,31964843,31429209,32307445,32815999,31456290,31456290,32531858,32531858,32037395,33706644,34795310,34946930,34198153,34240658,33851411,36338671,35243166,35119454,35260635,35656873,36460718,35836572,35076026,35657619,366…
14085	female	42	MD	Macular dystrophy	ABCA4	NM_000350	NA	c.3808G>T	p.(Glu1270*)	het	P	10958763,25525159,28118664,33090715,34315337,34315337,34426522
14085	female	42	MD	Macular dystrophy	ABCA4	NM_000350	NA	c.5882G>A	p.(Gly1961Glu)	het	P	9295268,11017087,16103129,18161617,19217903,22025579,21786275,22661473,22264887,24265693,25082885,25640233,25087612,25097241,26593885,26247787,25921964,27884173,27535533,27775217,28130426,28157192,28224992,28571903,28611652,28327576,28181551,29114839,28492530,28118664,28559085,29555955,29847635,29765157,30060493,29769798,30156925,31589614,30609409,31814694,30924848,29925512,30718709,31725702,3157…
14100	male	27	MD	Macular dystrophy	ABCA4	NM_000350	NA	c.214G>A	p.(Gly72Arg)	het	LP	10958763,22264887,29555955,29847635,29310964,30945053,31877759,32619608,32531858,35119454,35076026,36819107
14100	male	27	MD	Macular dystrophy	ABCA4	NM_000350	NA	c.5882G>A	p.(Gly1961Glu)	het	P	9295268,11017087,16103129,18161617,19217903,22025579,21786275,22661473,22264887,24265693,25082885,25640233,25087612,25097241,26593885,26247787,25921964,27884173,27535533,27775217,28130426,28157192,28224992,28571903,28611652,28327576,28181551,29114839,28492530,28118664,28559085,29555955,29847635,29765157,30060493,29769798,30156925,31589614,30609409,31814694,30924848,29925512,30718709,31725702,3157…
14111	female	26	MD	Macular dystrophy	ABCA4	NM_000350	NA	c.4919G>A	p.(Arg1640Gln)	het	P	10711710,23755871,28041643,28118664,31589614,29925512,31573552,31964843,31429209,32307445,31456290,31456290,31456290,32581362,32531858,32037395,31736247,31736247,34148116,33749171,35119454,35260635,36209838,36460718
14111	female	26	MD	Macular dystrophy	ABCA4	NM_000350	NA	c.5882G>A	p.(Gly1961Glu)	het	P	9295268,11017087,16103129,18161617,19217903,22025579,21786275,22661473,22264887,24265693,25082885,25640233,25087612,25097241,26593885,26247787,25921964,27884173,27535533,27775217,28130426,28157192,28224992,28571903,28611652,28327576,28181551,29114839,28492530,28118664,28559085,29555955,29847635,29765157,30060493,29769798,30156925,31589614,30609409,31814694,30924848,29925512,30718709,31725702,3157…
14116	female	60	MD	Macular dystrophy	ABCA4	NM_000350	NA	c.6229C>T	p.(Arg2077Trp)	het	P	9054934,19217903,20647261,24713488,28041643,28559085,29555955,29847635,29925512,32619608,31964843,31429209,32307445,32581362,32531858,32531858,35119454,36460718,35076026
14116	female	60	MD	Macular dystrophy	ABCA4	NM_000350	NA	c.5603A>T	p.(Asn1868Ile)	het	VUS	11328725,11017087,21330655,24265693,26780318,27775217,28446513,30480703,29555955,30204727,30480704,29971439,30670881,29925512,31618761,30643219,32845050,32619608,33375396,32467599,31964843,31429209,32307445,32815999,31456290,31456290,32531858,32531858,32037395,33706644,34795310,34946930,34198153,34240658,33851411,36338671,35243166,35119454,35260635,35656873,36460718,35836572,35076026,35657619,366…
14137	female	11	MD	Macular dystrophy	ABCA4	NM_000350	NA	c.5917del	p.(Val1973*)	hom	P	10958763,23755871,28041643,29099798,28341476,29555955,30576320,31589614,32619608,31964843,32036094,32581362,32531858,34315337,34327195,34758253,36338671,35119454,35260635,35260635,35656873,36460718,35836572
14251	male	28	MD	Macular dystrophy	ABCA4	NM_000350	NA	c.5882G>A	p.(Gly1961Glu)	het	P	9295268,11017087,16103129,18161617,19217903,22025579,21786275,22661473,22264887,24265693,25082885,25640233,25087612,25097241,26593885,26247787,25921964,27884173,27535533,27775217,28130426,28157192,28224992,28571903,28611652,28327576,28181551,29114839,28492530,28118664,28559085,29555955,29847635,29765157,30060493,29769798,30156925,31589614,30609409,31814694,30924848,29925512,30718709,31725702,3157…
14251	male	28	MD	Macular dystrophy	ABCA4	NM_000350	NA	c.5917del	p.(Val1973*)	het	P	10958763,23755871,28041643,29099798,28341476,29555955,30576320,31589614,32619608,31964843,32036094,32581362,32531858,34315337,34327195,34758253,36338671,35119454,35260635,35260635,35656873,36460718,35836572
14252	female	40	MD	Macular dystrophy	ABCA4	NM_000350	NA	c.1622T>C	p.(Leu541Pro)	het	P	9781034,11017087,16103129,16103129,19217903,19074458,24509150,24713488,26593885,25712131,25712131,28041643,29186038,29114839,28559085,29068140,29555955,30204727,29847635,29925512,30718709,30653986,30643219,31573552,32619608,31964843,31429209,32307445,32783370,31456290,32581362,32531858,32037395,32141364,34315337,33369172,33749171,33851411,35119454,35260635,35260635,36460718,35836572,36672815
14252	female	40	MD	Macular dystrophy	ABCA4	NM_000350	NA	c.3113C>T	p.(Ala1038Val)	het	P	9054934,9466990,15579991,16103129,16103129,19217903,19074458,22312191,24509150,25087612,25910913,26593885,25712131,28041643,28224992,28559085,29068140,29555955,30204727,29847635,30215852,30093795,31589614,30609409,29925512,30718709,30653986,30643219,32619608,31429209,31980526,32307445,32815999,31456290,32581362,32531858,32037395,32141364,32141364,34313030,34647987,34315337,34327195,34946930,33369…
14252	female	40	MD	Macular dystrophy	ABCA4	NM_000350	NA	c.2588G>C	p.[Gly863Ala,Gly863del]	het	P	9054934,12192456,3002862,10090887,10612508,11017087,11919200,20981092,23144455,22264887,24082139,23695285,25082885,24713488,25333069,25097241,24154662,25283059,26247787,28041643,28559085,28341476,28446513,29555955,30215852,29310964,29431110,29162642,30609409,29925512,30718709,30643219,32845050,32619608,32467599,31964843,31429209,31980526,32307445,32913387,32036094,32815999,31456290,32581362,32531…
14252	female	40	MD	Macular dystrophy	ABCA4	NM_000350	NA	c.5603A>T	p.(Asn1868Ile)	het	VUS	11328725,11017087,21330655,24265693,26780318,27775217,28446513,30480703,29555955,30204727,30480704,29971439,30670881,29925512,31618761,30643219,32845050,32619608,33375396,32467599,31964843,31429209,32307445,32815999,31456290,31456290,32531858,32531858,32037395,33706644,34795310,34946930,34198153,34240658,33851411,36338671,35243166,35119454,35260635,35656873,36460718,35836572,35076026,35657619,366…
14267	female	27	MD	Macular dystrophy	ABCA4	NM_000350	NA	c.4849-2A>G	p.?	het	P	found in this study
14267	female	27	MD	Macular dystrophy	ABCA4	NM_000350	NA	c.5882G>A	p.(Gly1961Glu)	het	P	9295268,11017087,16103129,18161617,19217903,22025579,21786275,22661473,22264887,24265693,25082885,25640233,25087612,25097241,26593885,26247787,25921964,27884173,27535533,27775217,28130426,28157192,28224992,28571903,28611652,28327576,28181551,29114839,28492530,28118664,28559085,29555955,29847635,29765157,30060493,29769798,30156925,31589614,30609409,31814694,30924848,29925512,30718709,31725702,3157…
14484	male	31	MD	Macular dystrophy	ABCA4	NM_000350	NA	c.5910_5912dup	p.(Leu1971dup)	het	LP	found in this study
14484	male	31	MD	Macular dystrophy	ABCA4	NM_000350	NA	c.1807T>C	p.(Tyr603His)	het	LP	29555955,31429209,32531858,34073554
14564	male	39	MD	Macular dystrophy	ABCA4	NM_000350	NA	c.5882G>A	p.(Gly1961Glu)	het	P	9295268,11017087,16103129,18161617,19217903,22025579,21786275,22661473,22264887,24265693,25082885,25640233,25087612,25097241,26593885,26247787,25921964,27884173,27535533,27775217,28130426,28157192,28224992,28571903,28611652,28327576,28181551,29114839,28492530,28118664,28559085,29555955,29847635,29765157,30060493,29769798,30156925,31589614,30609409,31814694,30924848,29925512,30718709,31725702,3157…
14564	male	39	MD	Macular dystrophy	ABCA4	NM_000350	NA	c.288C>A	p.(Asn96Lys)	het	P	15192030,34327195,35260635,35260635,36460718
14564	male	39	MD	Macular dystrophy	ABCA4	NM_000350	NA	c.3322C>T	p.(Arg1108Cys)	het	LP	9781034,16703556,19074458,24713488,25283059,26092729,28559085,29555955,30337596,31589614,29925512,30653986,32845050,32619608,32467599,31964843,32307445,31456290,31456290,32531858,32037395,34216551,33732702,35119454,35656873,36460718,35076026
14626	female	37	MD	Macular dystrophy	ABCA4	NM_000350	NA	c.4793C>A	p.(Ala1598Asp)	hom	LP	10958761,19074458,20696155,22025579,23105016,25525159,28559085,31589614,29925512,32845050,32619608,31964843,32783370,31456290,31456290,31816670,34315337,34426522,35119454,35260635,35260635,36460718
14629	female	32	MD	Macular dystrophy	ABCA4	NM_000350	NA	c.656G>C	p.(Arg219Thr)	het	P	14517951,26720470,29555955,29925512,31964843,32307445,31816670,33706644
14629	female	32	MD	Macular dystrophy	ABCA4	NM_000350	NA	c.2588G>C	p.[Gly863Ala,Gly863del]	het	P	9054934,12192456,3002862,10090887,10612508,11017087,11919200,20981092,23144455,22264887,24082139,23695285,25082885,24713488,25333069,25097241,24154662,25283059,26247787,28041643,28559085,28341476,28446513,29555955,30215852,29310964,29431110,29162642,30609409,29925512,30718709,30643219,32845050,32619608,32467599,31964843,31429209,31980526,32307445,32913387,32036094,32815999,31456290,32581362,32531…
14629	female	32	MD	Macular dystrophy	ABCA4	NM_000350	NA	c.5603A>T	p.(Asn1868Ile)	het	VUS	11328725,11017087,21330655,24265693,26780318,27775217,28446513,30480703,29555955,30204727,30480704,29971439,30670881,29925512,31618761,30643219,32845050,32619608,33375396,32467599,31964843,31429209,32307445,32815999,31456290,31456290,32531858,32531858,32037395,33706644,34795310,34946930,34198153,34240658,33851411,36338671,35243166,35119454,35260635,35656873,36460718,35836572,35076026,35657619,366…
14663	female	26	MD	Macular dystrophy	ABCA4	NM_000350	NA	c.2948C>T	p.(Thr983Ile)	het	LP	14517951,29555955,29925512,32531858,32531858,33301772
14663	female	26	MD	Macular dystrophy	ABCA4	NM_000350	NA	c.5714+5G>A	p.(Glu1863Leufs*33)	het	P	9466990,10413692,19074458,24265693,28341476,29555955,30093795,30093795,29162642,31589614,29925512,32619608,32467599,31964843,31429209,31980526,32307445,33302505,32783370,32815999,31456290,32581362,32531858,32531858,33706644,34327195,34758253,35119454,35260635,35260635,36209838,36460718,35836572,35076026
14663	female	26	MD	Macular dystrophy	ABCA4	NM_000350	NA	c.5603A>T	p.(Asn1868Ile)	het	VUS	11328725,11017087,21330655,24265693,26780318,27775217,28446513,30480703,29555955,30204727,30480704,29971439,30670881,29925512,31618761,30643219,32845050,32619608,33375396,32467599,31964843,31429209,32307445,32815999,31456290,31456290,32531858,32531858,32037395,33706644,34795310,34946930,34198153,34240658,33851411,36338671,35243166,35119454,35260635,35656873,36460718,35836572,35076026,35657619,366…
14771	male	23	MD	Macular dystrophy	ABCA4	NM_000350	NA	c.2743G>A	p.(Asp915Asn)	hom	LP	2.91148e+07
14863	male	33	MD	Macular dystrophy	ABCA4	NM_000350	NA	c.2588G>C	p.[Gly863Ala,Gly863del]	het	P	9054934,12192456,3002862,10090887,10612508,11017087,11919200,20981092,23144455,22264887,24082139,23695285,25082885,24713488,25333069,25097241,24154662,25283059,26247787,28041643,28559085,28341476,28446513,29555955,30215852,29310964,29431110,29162642,30609409,29925512,30718709,30643219,32845050,32619608,32467599,31964843,31429209,31980526,32307445,32913387,32036094,32815999,31456290,32581362,32531…
14863	male	33	MD	Macular dystrophy	ABCA4	NM_000350	NA	c.6229C>T	p.(Arg2077Trp)	het	P	9054934,19217903,20647261,24713488,28041643,28559085,29555955,29847635,29925512,32619608,31964843,31429209,32307445,32581362,32531858,32531858,35119454,36460718,35076026
14863	male	33	MD	Macular dystrophy	ABCA4	NM_000350	NA	c.5603A>T	p.(Asn1868Ile)	het	VUS	11328725,11017087,21330655,24265693,26780318,27775217,28446513,30480703,29555955,30204727,30480704,29971439,30670881,29925512,31618761,30643219,32845050,32619608,33375396,32467599,31964843,31429209,32307445,32815999,31456290,31456290,32531858,32531858,32037395,33706644,34795310,34946930,34198153,34240658,33851411,36338671,35243166,35119454,35260635,35656873,36460718,35836572,35076026,35657619,366…
14995	female	54	MD	Macular dystrophy	ABCA4	NM_000350	Ex 20-22	c.(2918+1_2919-1)_(3328+1_3329-1)del	p.?	het	P	1.00909e+07
14995	female	54	MD	Macular dystrophy	ABCA4	NM_000350	NA	c.5603A>T	p.(Asn1868Ile)	het	VUS	11328725,11017087,21330655,24265693,26780318,27775217,28446513,30480703,29555955,30204727,30480704,29971439,30670881,29925512,31618761,30643219,32845050,32619608,33375396,32467599,31964843,31429209,32307445,32815999,31456290,31456290,32531858,32531858,32037395,33706644,34795310,34946930,34198153,34240658,33851411,36338671,35243166,35119454,35260635,35656873,36460718,35836572,35076026,35657619,366…
16142	male	34	MD	Macular dystrophy	ABCA4	NM_000350	NA	c.481G>A	p.(Glu161Lys)	het	LP	1.54947e+07
16142	male	34	MD	Macular dystrophy	ABCA4	NM_000350	NA	c.5329A>T	p.(Met1777Leu)	het	LP	29178665,32531858,35260635
16142	male	34	MD	Macular dystrophy	ABCA4	NM_000350	NA	c.5381C>A	p.(Ala1794Asp)	het	LP	10090887,28041643,29555955,30093795,30093795,33375396,31964843,32581362,36672815
16180	female	59	MD	Macular dystrophy	ABCA4	NM_000350	NA	c.4793C>A	p.(Ala1598Asp)	het	LP	10958761,19074458,20696155,22025579,23105016,25525159,28559085,31589614,29925512,32845050,32619608,31964843,32783370,31456290,31456290,31816670,34315337,34426522,35119454,35260635,35260635,36460718
16180	female	59	MD	Macular dystrophy	ABCA4	NM_000350	NA	c.6089G>A	p.(Arg2030Gln)	het	LP	9973280,24265693,24713488,25283059,27596865,28559085,29555955,30215852,31589614,29925512,30718709,30798147,32845050,32619608,32467599,31964843,32307445,32815999,31456290,32531858,32531858,34647987,34327195,34426522,33851411,35119454,35260635,36460718,35076026,36672815
16327	female	43	MD	Macular dystrophy	ABCA4	NM_000350	NA	c.4537dup	p.(Gln1513Profs*42)	het	P	found in this study
16327	female	43	MD	Macular dystrophy	ABCA4	NM_000350	NA	c.5603A>T	p.(Asn1868Ile)	het	VUS	11328725,11017087,21330655,24265693,26780318,27775217,28446513,30480703,29555955,30204727,30480704,29971439,30670881,29925512,31618761,30643219,32845050,32619608,33375396,32467599,31964843,31429209,32307445,32815999,31456290,31456290,32531858,32531858,32037395,33706644,34795310,34946930,34198153,34240658,33851411,36338671,35243166,35119454,35260635,35656873,36460718,35836572,35076026,35657619,366…
16335	male	26	MD	Macular dystrophy	ABCA4	NM_000350	NA	c.3113C>T	p.(Ala1038Val)	hom	P	9054934,9466990,15579991,16103129,16103129,19217903,19074458,22312191,24509150,25087612,25910913,26593885,25712131,28041643,28224992,28559085,29068140,29555955,30204727,29847635,30215852,30093795,31589614,30609409,29925512,30718709,30653986,30643219,32619608,31429209,31980526,32307445,32815999,31456290,32581362,32531858,32037395,32141364,32141364,34313030,34647987,34315337,34327195,34946930,33369…
16489	male	48	MD	Macular dystrophy	ABCA4	NM_000350	NA	c.2947A>G	p.(Thr983Ala)	het	LP	20029649,30215852,30029497,31964843,34426522,36460718	trans assumed
16489	male	48	MD	Macular dystrophy	ABCA4	NM_000350	NA	c.5882G>A	p.(Gly1961Glu)	het	P	9295268,11017087,16103129,18161617,19217903,22025579,21786275,22661473,22264887,24265693,25082885,25640233,25087612,25097241,26593885,26247787,25921964,27884173,27535533,27775217,28130426,28157192,28224992,28571903,28611652,28327576,28181551,29114839,28492530,28118664,28559085,29555955,29847635,29765157,30060493,29769798,30156925,31589614,30609409,31814694,30924848,29925512,30718709,31725702,3157…	trans assumed
16502	female	9	MD	Macular dystrophy	ABCA4	NM_000350	NA	c.1853G>A	p.(Gly618Glu)	hom	LP	1.54947e+07
16623	female	40	MD	Macular dystrophy	ABCA4	NM_000350	NA	c.1622T>C	p.(Leu541Pro)	het	P	9781034,11017087,16103129,16103129,19217903,19074458,24509150,24713488,26593885,25712131,25712131,28041643,29186038,29114839,28559085,29068140,29555955,30204727,29847635,29925512,30718709,30653986,30643219,31573552,32619608,31964843,31429209,32307445,32783370,31456290,32581362,32531858,32037395,32141364,34315337,33369172,33749171,33851411,35119454,35260635,35260635,36460718,35836572,36672815
16623	female	40	MD	Macular dystrophy	ABCA4	NM_000350	NA	c.3113C>T	p.(Ala1038Val)	het	P	9054934,9466990,15579991,16103129,16103129,19217903,19074458,22312191,24509150,25087612,25910913,26593885,25712131,28041643,28224992,28559085,29068140,29555955,30204727,29847635,30215852,30093795,31589614,30609409,29925512,30718709,30653986,30643219,32619608,31429209,31980526,32307445,32815999,31456290,32581362,32531858,32037395,32141364,32141364,34313030,34647987,34315337,34327195,34946930,33369…
16623	female	40	MD	Macular dystrophy	ABCA4	NM_000350	NA	c.5603A>T	p.(Asn1868Ile)	het	VUS	11328725,11017087,21330655,24265693,26780318,27775217,28446513,30480703,29555955,30204727,30480704,29971439,30670881,29925512,31618761,30643219,32845050,32619608,33375396,32467599,31964843,31429209,32307445,32815999,31456290,31456290,32531858,32531858,32037395,33706644,34795310,34946930,34198153,34240658,33851411,36338671,35243166,35119454,35260635,35656873,36460718,35836572,35076026,35657619,366…
16726	male	46	MD	Macular dystrophy	ABCA4	NM_000350	NA	c.1834C>T	p.(Gln612*)	het	P	25474345
16726	male	46	MD	Macular dystrophy	ABCA4	NM_000350	NA	c.5882G>A	p.(Gly1961Glu)	het	P	9295268,11017087,16103129,18161617,19217903,22025579,21786275,22661473,22264887,24265693,25082885,25640233,25087612,25097241,26593885,26247787,25921964,27884173,27535533,27775217,28130426,28157192,28224992,28571903,28611652,28327576,28181551,29114839,28492530,28118664,28559085,29555955,29847635,29765157,30060493,29769798,30156925,31589614,30609409,31814694,30924848,29925512,30718709,31725702,3157…
16792	male	57	MD	Macular dystrophy	ABCA4	NM_000350	NA	c.4610C>T	p.(Thr1537Met)	het	LP	10958763,24097981,27527345,31964843,32531858,32531858,31630094,34426522,33301772
16792	male	57	MD	Macular dystrophy	ABCA4	NM_000350	NA	c.5461-10T>C	p.[Thr1821Aspfs*6,Thr1821Valfs*13]	het	P	15614537,10958763,19074458,20696155,22328824,22264887,23695285,25082885,24713488,23591405,25097241,26261413,25525159,26976702,27775217,27775217,28118664,28341476,29555955,30204727,29461686,29310964,30093795,29162642,28947085,30576320,31589614,29925512,30718709,31618761,30643219,32619608,32467599,31964843,31429209,31980526,32783370,32581362,32531858,32531858,32141364,33706644,34198153,34570182,337…
16925	female	48	MD	Macular dystrophy	ABCA4	NM_000350	NA	c.2588G>C	p.[Gly863Ala,Gly863del]	het	P	9054934,12192456,3002862,10090887,10612508,11017087,11919200,20981092,23144455,22264887,24082139,23695285,25082885,24713488,25333069,25097241,24154662,25283059,26247787,28041643,28559085,28341476,28446513,29555955,30215852,29310964,29431110,29162642,30609409,29925512,30718709,30643219,32845050,32619608,32467599,31964843,31429209,31980526,32307445,32913387,32036094,32815999,31456290,32581362,32531…
16925	female	48	MD	Macular dystrophy	ABCA4	NM_000350	NA	c.5714+5G>A	p.(Glu1863Leufs*33)	het	P	9466990,10413692,19074458,24265693,28341476,29555955,30093795,30093795,29162642,31589614,29925512,32619608,32467599,31964843,31429209,31980526,32307445,33302505,32783370,32815999,31456290,32581362,32531858,32531858,33706644,34327195,34758253,35119454,35260635,35260635,36209838,36460718,35836572,35076026
16925	female	48	MD	Macular dystrophy	ABCA4	NM_000350	NA	c.5603A>T	p.(Asn1868Ile)	het	VUS	11328725,11017087,21330655,24265693,26780318,27775217,28446513,30480703,29555955,30204727,30480704,29971439,30670881,29925512,31618761,30643219,32845050,32619608,33375396,32467599,31964843,31429209,32307445,32815999,31456290,31456290,32531858,32531858,32037395,33706644,34795310,34946930,34198153,34240658,33851411,36338671,35243166,35119454,35260635,35656873,36460718,35836572,35076026,35657619,366…
17178	male	13	MD	Macular dystrophy	ABCA4	NM_000350	NA	c.286A>G	p.(Asn96Asp)	hom	LP	10634594,25283059,30093795,30093795,29925512,32845050,32619608,31429209,32307445,35119454,36460718
17178	male	13	MD	Macular dystrophy	ABCA4	NM_000350	NA	c.3482G>A	p.(Arg1161His)	hom	LP	26780318,29555955,31589614,31814694,29925512,31964843,32307445,32845068,31456290,32531858,31816670
17211	female	18	MD	Macular dystrophy	ABCA4	NM_000350	NA	c.4537dup	p.(Gln1513Profs*42)	het	P	found in this study	trans assumed
17211	female	18	MD	Macular dystrophy	ABCA4	NM_000350	NA	c.5882G>A	p.(Gly1961Glu)	het	P	9295268,11017087,16103129,18161617,19217903,22025579,21786275,22661473,22264887,24265693,25082885,25640233,25087612,25097241,26593885,26247787,25921964,27884173,27535533,27775217,28130426,28157192,28224992,28571903,28611652,28327576,28181551,29114839,28492530,28118664,28559085,29555955,29847635,29765157,30060493,29769798,30156925,31589614,30609409,31814694,30924848,29925512,30718709,31725702,3157…	trans assumed
17421	female	59	MD	Macular dystrophy	ABCA4	NM_000350	NA	c.4469G>A	p.(Cys1490Tyr)	het	P	9973280,11017087,16103129,23695285,25082885,24713488,25097241,25472526,28118664,30204727,29310964,31589614,29925512,32619608,32467599,31964843,31429209,31980526,32307445,32581362,32531858,33706644,33749171,34758253,36338671,35119454,36209838,36460718,35456422,36672815
17421	female	59	MD	Macular dystrophy	ABCA4	NM_000350	NA	c.4577C>T	p.(Thr1526Met)	het	LP	9973280,11017087,19074458,28559085,30337596,29925512,30653986,31618761,32467599,31964843,32307445,32845068,31456290,31456290,32581362,32037395,34758253,34240658,33301772,35119454,35260635,36460718,35409265,35076026,36672815
18113	male	30	MD	Macular dystrophy	ABCA4	NM_000350	NA	c.5461-10T>C	p.[Thr1821Aspfs*6,Thr1821Valfs*13]	het	P	15614537,10958763,19074458,20696155,22328824,22264887,23695285,25082885,24713488,23591405,25097241,26261413,25525159,26976702,27775217,27775217,28118664,28341476,29555955,30204727,29461686,29310964,30093795,29162642,28947085,30576320,31589614,29925512,30718709,31618761,30643219,32619608,32467599,31964843,31429209,31980526,32783370,32581362,32531858,32531858,32141364,33706644,34198153,34570182,337…
18113	male	30	MD	Macular dystrophy	ABCA4	NM_000350	NA	c.4234C>T	p.(Gln1412*)	het	P	10090887,24713488,25640233,25283059,25525159,28559085,29555955,30204727,29847651,29925512,31964843,32307445,32531858,32531858,32531858,33749171,35119454,35836572
18402	female	46	MD	Macular dystrophy	ABCA4	NM_000350	NA	c.5073del	p.(Phe1692Serfs*10)	het	P	found in this study
18402	female	46	MD	Macular dystrophy	ABCA4	NM_000350	NA	c.5603A>T	p.(Asn1868Ile)	het	VUS	11328725,11017087,21330655,24265693,26780318,27775217,28446513,30480703,29555955,30204727,30480704,29971439,30670881,29925512,31618761,30643219,32845050,32619608,33375396,32467599,31964843,31429209,32307445,32815999,31456290,31456290,32531858,32531858,32037395,33706644,34795310,34946930,34198153,34240658,33851411,36338671,35243166,35119454,35260635,35656873,36460718,35836572,35076026,35657619,366…
18950	female	15	MD	Macular dystrophy	ABCA4	NM_000350	NA	c.3386G>T	p.(Arg1129Leu)	het	LP	9295268,17277736,19074458,23755871,25698705,27032803,29114839,28118664,29555955,30337596,28771251,30093795,30093795,30156925,31589614,29925512,32845050,32619608,32483926,32483926,31964843,32307445,33090715,33302505,32036094,32141364,34327195,34327195,34327195,34426522,35119454,36460718
18950	female	15	MD	Macular dystrophy	ABCA4	NM_000350	NA	c.5936C>T	p.(Thr1979Ile)	het	LP	14517951,29925512,32531858
19119	female	46	MD	Macular dystrophy	ABCA4	NM_000350	NA	c.5882G>A	p.(Gly1961Glu)	het	P	9295268,11017087,16103129,18161617,19217903,22025579,21786275,22661473,22264887,24265693,25082885,25640233,25087612,25097241,26593885,26247787,25921964,27884173,27535533,27775217,28130426,28157192,28224992,28571903,28611652,28327576,28181551,29114839,28492530,28118664,28559085,29555955,29847635,29765157,30060493,29769798,30156925,31589614,30609409,31814694,30924848,29925512,30718709,31725702,3157…
19119	female	46	MD	Macular dystrophy	ABCA4	NM_000350	NA	c.2894A>G	p.(Asn965Ser)	het	P	9054934,17982420,24097981,22968130,24713488,24453473,25356976,26780318,27739528,28559085,30204727,29145636,30093795,29925512,30718709,32845050,32619608,31964843,32307445,33090715,33090715,33090715,32845068,31456290,33261146,33261146,32244552,32531858,34315337,33691693,33301772,33732702,36338671,35119454,36284670,36460718,36284460,36819107,36819107
19184	male	26	MD	Macular dystrophy	ABCA4	NM_000350	NA	c.5461-10T>C	p.[Thr1821Aspfs*6,Thr1821Valfs*13]	hom	P	15614537,10958763,19074458,20696155,22328824,22264887,23695285,25082885,24713488,23591405,25097241,26261413,25525159,26976702,27775217,27775217,28118664,28341476,29555955,30204727,29461686,29310964,30093795,29162642,28947085,30576320,31589614,29925512,30718709,31618761,30643219,32619608,32467599,31964843,31429209,31980526,32783370,32581362,32531858,32531858,32141364,33706644,34198153,34570182,337…
20739	male	10	MD	Macular dystrophy	ABCA4	NM_000350	NA	c.6386+2C>G	p.?	het	P	14517951,28118664,29925512,31964843,32531858,32531858,32531858,33724725
20739	male	10	MD	Macular dystrophy	ABCA4	NM_000350	NA	c.5018+2T>C	p.?	het	P	19074458,25525159,28118664,28947085,31589614,29925512,32307445,32581362,32531858,35119454,35260635,35260635,36460718
20784	female	49	MD	Macular dystrophy	ABCA4	NM_000350	NA	c.5882G>A	p.(Gly1961Glu)	het	P	9295268,11017087,16103129,18161617,19217903,22025579,21786275,22661473,22264887,24265693,25082885,25640233,25087612,25097241,26593885,26247787,25921964,27884173,27535533,27775217,28130426,28157192,28224992,28571903,28611652,28327576,28181551,29114839,28492530,28118664,28559085,29555955,29847635,29765157,30060493,29769798,30156925,31589614,30609409,31814694,30924848,29925512,30718709,31725702,3157…
20784	female	49	MD	Macular dystrophy	ABCA4	NM_000350	NA	c.6454G>T	p.(Gly2152Cys)	het	LP	30718709,32531858,32531858
21253	male	29	MD	Macular dystrophy	ABCA4	NM_000350	NA	c.108del	p.(Leu37Trpfs*3)	het	P	1.00909e+07
21253	male	29	MD	Macular dystrophy	ABCA4	NM_000350	NA	c.4328G>A	p.(Arg1443His)	het	LP	10958763,29186038,30093795,30093795,31589614,29925512,31964843,36460718
21345	male	39	MD	Macular dystrophy	ABCA4	NM_000350	NA	c.1622T>C	p.(Leu541Pro)	het	P	9781034,11017087,16103129,16103129,19217903,19074458,24509150,24713488,26593885,25712131,25712131,28041643,29186038,29114839,28559085,29068140,29555955,30204727,29847635,29925512,30718709,30653986,30643219,31573552,32619608,31964843,31429209,32307445,32783370,31456290,32581362,32531858,32037395,32141364,34315337,33369172,33749171,33851411,35119454,35260635,35260635,36460718,35836572,36672815
21345	male	39	MD	Macular dystrophy	ABCA4	NM_000350	NA	c.3113C>T	p.(Ala1038Val)	het	P	9054934,9466990,15579991,16103129,16103129,19217903,19074458,22312191,24509150,25087612,25910913,26593885,25712131,28041643,28224992,28559085,29068140,29555955,30204727,29847635,30215852,30093795,31589614,30609409,29925512,30718709,30653986,30643219,32619608,31429209,31980526,32307445,32815999,31456290,32581362,32531858,32037395,32141364,32141364,34313030,34647987,34315337,34327195,34946930,33369…
21345	male	39	MD	Macular dystrophy	ABCA4	NM_000350	NA	c.5603A>T	p.(Asn1868Ile)	het	VUS	11328725,11017087,21330655,24265693,26780318,27775217,28446513,30480703,29555955,30204727,30480704,29971439,30670881,29925512,31618761,30643219,32845050,32619608,33375396,32467599,31964843,31429209,32307445,32815999,31456290,31456290,32531858,32531858,32037395,33706644,34795310,34946930,34198153,34240658,33851411,36338671,35243166,35119454,35260635,35656873,36460718,35836572,35076026,35657619,366…
21425	male	38	MD	Macular dystrophy	ABCA4	NM_000350	NA	c.5917del	p.(Val1973*)	hom	P	10958763,23755871,28041643,29099798,28341476,29555955,30576320,31589614,32619608,31964843,32036094,32581362,32531858,34315337,34327195,34758253,36338671,35119454,35260635,35260635,35656873,36460718,35836572
21428	female	63	MD	Macular dystrophy	ABCA4	NM_000350	NA	c.5413A>G	p.(Asn1805Asp)	het	LP	11385708,18334942,31573552,32619608,33375396,31964843,32531858,35119454,36460718,35836572
21428	female	63	MD	Macular dystrophy	ABCA4	NM_000350	NA	c.5714+5G>A	p.(Glu1863Leufs*33)	het	P	9466990,10413692,19074458,24265693,28341476,29555955,30093795,30093795,29162642,31589614,29925512,32619608,32467599,31964843,31429209,31980526,32307445,33302505,32783370,32815999,31456290,32581362,32531858,32531858,33706644,34327195,34758253,35119454,35260635,35260635,36209838,36460718,35836572,35076026
21487	female	54	MD	Macular dystrophy	ABCA4	NM_000350	NA	c.1622T>C	p.(Leu541Pro)	het	P	9781034,11017087,16103129,16103129,19217903,19074458,24509150,24713488,26593885,25712131,25712131,28041643,29186038,29114839,28559085,29068140,29555955,30204727,29847635,29925512,30718709,30653986,30643219,31573552,32619608,31964843,31429209,32307445,32783370,31456290,32581362,32531858,32037395,32141364,34315337,33369172,33749171,33851411,35119454,35260635,35260635,36460718,35836572,36672815
21487	female	54	MD	Macular dystrophy	ABCA4	NM_000350	NA	c.3113C>T	p.(Ala1038Val)	het	P	9054934,9466990,15579991,16103129,16103129,19217903,19074458,22312191,24509150,25087612,25910913,26593885,25712131,28041643,28224992,28559085,29068140,29555955,30204727,29847635,30215852,30093795,31589614,30609409,29925512,30718709,30653986,30643219,32619608,31429209,31980526,32307445,32815999,31456290,32581362,32531858,32037395,32141364,32141364,34313030,34647987,34315337,34327195,34946930,33369…
21487	female	54	MD	Macular dystrophy	ABCA4	NM_000350	NA	c.5584+6T>C	p.?	het	P	10090887,28224992,29162642,29925512,32531858
21487	female	54	MD	Macular dystrophy	ABCA4	NM_000350	NA	c.5603A>T	p.(Asn1868Ile)	het	VUS	11328725,11017087,21330655,24265693,26780318,27775217,28446513,30480703,29555955,30204727,30480704,29971439,30670881,29925512,31618761,30643219,32845050,32619608,33375396,32467599,31964843,31429209,32307445,32815999,31456290,31456290,32531858,32531858,32037395,33706644,34795310,34946930,34198153,34240658,33851411,36338671,35243166,35119454,35260635,35656873,36460718,35836572,35076026,35657619,366…
21563	female	32	MD	Macular dystrophy	ABCA4	NM_000350	NA	c.1584C>A	p.(Tyr528*)	het	P	2.81187e+07
21563	female	32	MD	Macular dystrophy	ABCA4	NM_000350	NA	c.5603A>T	p.(Asn1868Ile)	het	VUS	11328725,11017087,21330655,24265693,26780318,27775217,28446513,30480703,29555955,30204727,30480704,29971439,30670881,29925512,31618761,30643219,32845050,32619608,33375396,32467599,31964843,31429209,32307445,32815999,31456290,31456290,32531858,32531858,32037395,33706644,34795310,34946930,34198153,34240658,33851411,36338671,35243166,35119454,35260635,35656873,36460718,35836572,35076026,35657619,366…
21579	female	33	MD	Macular dystrophy	ABCA4	NM_000350	NA	c.1622T>C	p.(Leu541Pro)	het	P	9781034,11017087,16103129,16103129,19217903,19074458,24509150,24713488,26593885,25712131,25712131,28041643,29186038,29114839,28559085,29068140,29555955,30204727,29847635,29925512,30718709,30653986,30643219,31573552,32619608,31964843,31429209,32307445,32783370,31456290,32581362,32531858,32037395,32141364,34315337,33369172,33749171,33851411,35119454,35260635,35260635,36460718,35836572,36672815
21579	female	33	MD	Macular dystrophy	ABCA4	NM_000350	NA	c.5603A>T	p.(Asn1868Ile)	het	VUS	11328725,11017087,21330655,24265693,26780318,27775217,28446513,30480703,29555955,30204727,30480704,29971439,30670881,29925512,31618761,30643219,32845050,32619608,33375396,32467599,31964843,31429209,32307445,32815999,31456290,31456290,32531858,32531858,32037395,33706644,34795310,34946930,34198153,34240658,33851411,36338671,35243166,35119454,35260635,35656873,36460718,35836572,35076026,35657619,366…
21611	male	30	MD	Macular dystrophy	ABCA4	NM_000350	NA	c.5196+1G>A	p.?	het	P	9295268,16103129,25097241,26161775,25525159,27739528,28118664,28118664,30204727,31589614,29925512,32619608,31429209,32307445,33090715,32845068,31456290,33261146,32531858,31736247,34426522,33301772,35119454,35260635,35260635,36460718,35076026
21611	male	30	MD	Macular dystrophy	ABCA4	NM_000350	NA	c.5603A>T	p.(Asn1868Ile)	het	VUS	11328725,11017087,21330655,24265693,26780318,27775217,28446513,30480703,29555955,30204727,30480704,29971439,30670881,29925512,31618761,30643219,32845050,32619608,33375396,32467599,31964843,31429209,32307445,32815999,31456290,31456290,32531858,32531858,32037395,33706644,34795310,34946930,34198153,34240658,33851411,36338671,35243166,35119454,35260635,35656873,36460718,35836572,35076026,35657619,366…
21880	female	22	MD	Macular dystrophy	ABCA4	NM_000350	NA	c.4793C>A	p.(Ala1598Asp)	hom	LP	10958761,19074458,20696155,22025579,23105016,25525159,28559085,31589614,29925512,32845050,32619608,31964843,32783370,31456290,31456290,31816670,34315337,34426522,35119454,35260635,35260635,36460718
21926	male	18	MD	Macular dystrophy	ABCA4	NM_000350	NA	c.5714+5G>A	p.(Glu1863Leufs*33)	het	P	9466990,10413692,19074458,24265693,28341476,29555955,30093795,30093795,29162642,31589614,29925512,32619608,32467599,31964843,31429209,31980526,32307445,33302505,32783370,32815999,31456290,32581362,32531858,32531858,33706644,34327195,34758253,35119454,35260635,35260635,36209838,36460718,35836572,35076026
21926	male	18	MD	Macular dystrophy	ABCA4	NM_000350	NA	c.6419T>G	p.(Leu2140Arg)	het	LP	26720470,29555955,32531858
22970	female	41	MD	Macular dystrophy	ABCA4	NM_000350	NA	c.1018T>C	p.(Tyr340His)	het	LP	28041643,32581362,34426522
22970	female	41	MD	Macular dystrophy	ABCA4	NM_000350	NA	c.4253+4C>T	p.?	het	P	15108289,23953153,23755871,29162642,31589614,29925512,30798147,32619608,31964843,31429209,32534057,32307445,33090715,32036094,34315337,34426522,35119454,36460718,34996991
22981	male	53	MD	Macular dystrophy	ABCA4	NM_000350	NA	c.4469G>A	p.(Cys1490Tyr)	het	P	9973280,11017087,16103129,23695285,25082885,24713488,25097241,25472526,28118664,30204727,29310964,31589614,29925512,32619608,32467599,31964843,31429209,31980526,32307445,32581362,32531858,33706644,33749171,34758253,36338671,35119454,36209838,36460718,35456422,36672815
22981	male	53	MD	Macular dystrophy	ABCA4	NM_000350	NA	c.3113C>T	p.(Ala1038Val)	het	P	9054934,9466990,15579991,16103129,16103129,19217903,19074458,22312191,24509150,25087612,25910913,26593885,25712131,28041643,28224992,28559085,29068140,29555955,30204727,29847635,30215852,30093795,31589614,30609409,29925512,30718709,30653986,30643219,32619608,31429209,31980526,32307445,32815999,31456290,32581362,32531858,32037395,32141364,32141364,34313030,34647987,34315337,34327195,34946930,33369…
22981	male	53	MD	Macular dystrophy	ABCA4	NM_000350	NA	c.5603A>T	p.(Asn1868Ile)	het	VUS	11328725,11017087,21330655,24265693,26780318,27775217,28446513,30480703,29555955,30204727,30480704,29971439,30670881,29925512,31618761,30643219,32845050,32619608,33375396,32467599,31964843,31429209,32307445,32815999,31456290,31456290,32531858,32531858,32037395,33706644,34795310,34946930,34198153,34240658,33851411,36338671,35243166,35119454,35260635,35656873,36460718,35836572,35076026,35657619,366…
23994	female	29	MD	Macular dystrophy	ABCA4	NM_000350	NA	c.5882G>A	p.(Gly1961Glu)	het	P	9295268,11017087,16103129,18161617,19217903,22025579,21786275,22661473,22264887,24265693,25082885,25640233,25087612,25097241,26593885,26247787,25921964,27884173,27535533,27775217,28130426,28157192,28224992,28571903,28611652,28327576,28181551,29114839,28492530,28118664,28559085,29555955,29847635,29765157,30060493,29769798,30156925,31589614,30609409,31814694,30924848,29925512,30718709,31725702,3157…
23994	female	29	MD	Macular dystrophy	ABCA4	NM_000350	NA	c.5917del	p.(Val1973*)	het	P	10958763,23755871,28041643,29099798,28341476,29555955,30576320,31589614,32619608,31964843,32036094,32581362,32531858,34315337,34327195,34758253,36338671,35119454,35260635,35260635,35656873,36460718,35836572
24015	male	10	MD	Macular dystrophy	ABCA4	NM_000350	NA	c.1958G>T	p.(Arg653Leu)	het	LP	3.14563e+07
24015	male	10	MD	Macular dystrophy	ABCA4	NM_000350	NA	c.5461-10T>C	p.[Thr1821Aspfs*6,Thr1821Valfs*13]	het	P	15614537,10958763,19074458,20696155,22328824,22264887,23695285,25082885,24713488,23591405,25097241,26261413,25525159,26976702,27775217,27775217,28118664,28341476,29555955,30204727,29461686,29310964,30093795,29162642,28947085,30576320,31589614,29925512,30718709,31618761,30643219,32619608,32467599,31964843,31429209,31980526,32783370,32581362,32531858,32531858,32141364,33706644,34198153,34570182,337…
24015	male	10	MD	Macular dystrophy	ABCA4	NM_000350	NA	c.5603A>T	p.(Asn1868Ile)	het	VUS	11328725,11017087,21330655,24265693,26780318,27775217,28446513,30480703,29555955,30204727,30480704,29971439,30670881,29925512,31618761,30643219,32845050,32619608,33375396,32467599,31964843,31429209,32307445,32815999,31456290,31456290,32531858,32531858,32037395,33706644,34795310,34946930,34198153,34240658,33851411,36338671,35243166,35119454,35260635,35656873,36460718,35836572,35076026,35657619,366…
24019	male	10	MD	Macular dystrophy	ABCA4	NM_000350	NA	c.3064G>A	p.(Glu1022Lys)	het	LP	11702214,29925512,31964843,32581362,31816670,33749171,35260635,35836572,36819107
24019	male	10	MD	Macular dystrophy	ABCA4	NM_000350	NA	c.5882G>A	p.(Gly1961Glu)	het	P	9295268,11017087,16103129,18161617,19217903,22025579,21786275,22661473,22264887,24265693,25082885,25640233,25087612,25097241,26593885,26247787,25921964,27884173,27535533,27775217,28130426,28157192,28224992,28571903,28611652,28327576,28181551,29114839,28492530,28118664,28559085,29555955,29847635,29765157,30060493,29769798,30156925,31589614,30609409,31814694,30924848,29925512,30718709,31725702,3157…
24161	female	32	MD	Macular dystrophy	ABCA4	NM_000350	NA	c.1A>G	p.(Met1?)	het	P	11527935,24265693,29925512,32619608,31964843,31456290,35119454,36460718
24161	female	32	MD	Macular dystrophy	ABCA4	NM_000350	NA	c.6089G>A	p.(Arg2030Gln)	het	LP	9973280,24265693,24713488,25283059,27596865,28559085,29555955,30215852,31589614,29925512,30718709,30798147,32845050,32619608,32467599,31964843,32307445,32815999,31456290,32531858,32531858,34647987,34327195,34426522,33851411,35119454,35260635,36460718,35076026,36672815
24161	female	32	MD	Macular dystrophy	ABCA4	NM_000350	NA	c.5603A>T	p.(Asn1868Ile)	het	VUS	11328725,11017087,21330655,24265693,26780318,27775217,28446513,30480703,29555955,30204727,30480704,29971439,30670881,29925512,31618761,30643219,32845050,32619608,33375396,32467599,31964843,31429209,32307445,32815999,31456290,31456290,32531858,32531858,32037395,33706644,34795310,34946930,34198153,34240658,33851411,36338671,35243166,35119454,35260635,35656873,36460718,35836572,35076026,35657619,366…
24352	male	38	MD	Macular dystrophy	ABCA4	NM_000350	NA	c.1622T>C	p.(Leu541Pro)	het	P	9781034,11017087,16103129,16103129,19217903,19074458,24509150,24713488,26593885,25712131,25712131,28041643,29186038,29114839,28559085,29068140,29555955,30204727,29847635,29925512,30718709,30653986,30643219,31573552,32619608,31964843,31429209,32307445,32783370,31456290,32581362,32531858,32037395,32141364,34315337,33369172,33749171,33851411,35119454,35260635,35260635,36460718,35836572,36672815
24352	male	38	MD	Macular dystrophy	ABCA4	NM_000350	NA	c.3113C>T	p.(Ala1038Val)	het	P	9054934,9466990,15579991,16103129,16103129,19217903,19074458,22312191,24509150,25087612,25910913,26593885,25712131,28041643,28224992,28559085,29068140,29555955,30204727,29847635,30215852,30093795,31589614,30609409,29925512,30718709,30653986,30643219,32619608,31429209,31980526,32307445,32815999,31456290,32581362,32531858,32037395,32141364,32141364,34313030,34647987,34315337,34327195,34946930,33369…
24352	male	38	MD	Macular dystrophy	ABCA4	NM_000350	NA	c.5882G>A	p.(Gly1961Glu)	het	P	9295268,11017087,16103129,18161617,19217903,22025579,21786275,22661473,22264887,24265693,25082885,25640233,25087612,25097241,26593885,26247787,25921964,27884173,27535533,27775217,28130426,28157192,28224992,28571903,28611652,28327576,28181551,29114839,28492530,28118664,28559085,29555955,29847635,29765157,30060493,29769798,30156925,31589614,30609409,31814694,30924848,29925512,30718709,31725702,3157…
24419	male	16	MD	Macular dystrophy	ABCA4	NM_000350	NA	c.5882G>A	p.(Gly1961Glu)	het	P	9295268,11017087,16103129,18161617,19217903,22025579,21786275,22661473,22264887,24265693,25082885,25640233,25087612,25097241,26593885,26247787,25921964,27884173,27535533,27775217,28130426,28157192,28224992,28571903,28611652,28327576,28181551,29114839,28492530,28118664,28559085,29555955,29847635,29765157,30060493,29769798,30156925,31589614,30609409,31814694,30924848,29925512,30718709,31725702,3157…
24419	male	16	MD	Macular dystrophy	ABCA4	NM_000350	NA	c.1819G>A	p.(Gly607Arg)	het	LP	10958763,28559085,29925512,32619608,31964843,31429209,31980526,32845068,33173045,32581362,32531858,34315337,33301772,33301772,35119454,35260635,36460718
24440	female	15	MD	Macular dystrophy	ABCA4	NM_000350	NA	c.4225A>G	p.(Ile1409Val)	hom	LP	20647261,28559085,32856788,32307445		found in 3 affected family members
25643	male	35	MD	Macular dystrophy	ABCA4	NM_000350	NA	c.834del	p.(Asp279Ilefs*21)	het	P	29925512,31964843,32307445,34758253
25643	male	35	MD	Macular dystrophy	ABCA4	NM_000350	NA	c.6320G>A	p.(Arg2107His)	het	LP	9781034,22025579,22264887,22995991,24011517,25066811,25283059,26780318,28559085,29555955,30093795,29925512,32845050,32619608,32307445,33261146,32581362,34073554,34426522,33691693,33301772,35119454,36460718,35456422
25721	female	38	MD	Macular dystrophy	ABCA4	NM_000350	NA	c.5882G>A	p.(Gly1961Glu)	het	P	9295268,11017087,16103129,18161617,19217903,22025579,21786275,22661473,22264887,24265693,25082885,25640233,25087612,25097241,26593885,26247787,25921964,27884173,27535533,27775217,28130426,28157192,28224992,28571903,28611652,28327576,28181551,29114839,28492530,28118664,28559085,29555955,29847635,29765157,30060493,29769798,30156925,31589614,30609409,31814694,30924848,29925512,30718709,31725702,3157…
25721	female	38	MD	Macular dystrophy	ABCA4	NM_000350	NA	c.5917del	p.(Val1973*)	het	P	10958763,23755871,28041643,29099798,28341476,29555955,30576320,31589614,32619608,31964843,32036094,32581362,32531858,34315337,34327195,34758253,36338671,35119454,35260635,35260635,35656873,36460718,35836572
25726	male	66	MD	Macular dystrophy	ABCA4	NM_000350	NA	c.2564G>A	p.(Trp855*)	het	P	12192456,25525159,29925512,32467599,31964843,31429209,32307445,35076026
25726	male	66	MD	Macular dystrophy	ABCA4	NM_000350	NA	c.2930C>T	p.(Thr977Met)	het	LP	found in this study
25878	male	36	MD	Macular dystrophy	ABCA4	NM_000350	NA	c.4848+2T>C	p.?	het	P	18285826,25525159,32531858,32531858
25878	male	36	MD	Macular dystrophy	ABCA4	NM_000350	NA	c.5603A>T	p.(Asn1868Ile)	het	VUS	11328725,11017087,21330655,24265693,26780318,27775217,28446513,30480703,29555955,30204727,30480704,29971439,30670881,29925512,31618761,30643219,32845050,32619608,33375396,32467599,31964843,31429209,32307445,32815999,31456290,31456290,32531858,32531858,32037395,33706644,34795310,34946930,34198153,34240658,33851411,36338671,35243166,35119454,35260635,35656873,36460718,35836572,35076026,35657619,366…
25907	female	44	MD	Macular dystrophy	ABCA4	NM_000350	NA	c.3261A>C	p.(Glu1087Asp)	het	LP	14517951,19074458,29555955,30204727,30156925,32531858,32037395
25907	female	44	MD	Macular dystrophy	ABCA4	NM_000350	NA	c.5603A>T	p.(Asn1868Ile)	het	VUS	11328725,11017087,21330655,24265693,26780318,27775217,28446513,30480703,29555955,30204727,30480704,29971439,30670881,29925512,31618761,30643219,32845050,32619608,33375396,32467599,31964843,31429209,32307445,32815999,31456290,31456290,32531858,32531858,32037395,33706644,34795310,34946930,34198153,34240658,33851411,36338671,35243166,35119454,35260635,35656873,36460718,35836572,35076026,35657619,366…
25916	female	60	MD	Macular dystrophy	ABCA4	NM_000350	NA	c.2588G>C	p.[Gly863Ala,Gly863del]	het	P	9054934,12192456,3002862,10090887,10612508,11017087,11919200,20981092,23144455,22264887,24082139,23695285,25082885,24713488,25333069,25097241,24154662,25283059,26247787,28041643,28559085,28341476,28446513,29555955,30215852,29310964,29431110,29162642,30609409,29925512,30718709,30643219,32845050,32619608,32467599,31964843,31429209,31980526,32307445,32913387,32036094,32815999,31456290,32581362,32531…
25916	female	60	MD	Macular dystrophy	ABCA4	NM_000350	NA	c.6449G>A	p.(Cys2150Tyr)	het	LP	10206579,15579991,19074458,22264887,24743636,25283059,28559085,31589614,29925512,32619608,32483926,32467599,31964843,31429209,32307445,32581362,32531858,32531858,35119454,35260635,35260635,36460718,35076026
25916	female	60	MD	Macular dystrophy	ABCA4	NM_000350	NA	c.5603A>T	p.(Asn1868Ile)	het	VUS	11328725,11017087,21330655,24265693,26780318,27775217,28446513,30480703,29555955,30204727,30480704,29971439,30670881,29925512,31618761,30643219,32845050,32619608,33375396,32467599,31964843,31429209,32307445,32815999,31456290,31456290,32531858,32531858,32037395,33706644,34795310,34946930,34198153,34240658,33851411,36338671,35243166,35119454,35260635,35656873,36460718,35836572,35076026,35657619,366…
26005	male	16	MD	Macular dystrophy	ABCA4	NM_000350	NA	c.203C>T	p.(Pro68Leu)	het	LP	10958763,24713488,32845068,33724725,33732702,36460718
26005	male	16	MD	Macular dystrophy	ABCA4	NM_000350	NA	c.1622T>C	p.(Leu541Pro)	het	P	9781034,11017087,16103129,16103129,19217903,19074458,24509150,24713488,26593885,25712131,25712131,28041643,29186038,29114839,28559085,29068140,29555955,30204727,29847635,29925512,30718709,30653986,30643219,31573552,32619608,31964843,31429209,32307445,32783370,31456290,32581362,32531858,32037395,32141364,34315337,33369172,33749171,33851411,35119454,35260635,35260635,36460718,35836572,36672815
26005	male	16	MD	Macular dystrophy	ABCA4	NM_000350	NA	c.3113C>T	p.(Ala1038Val)	het	P	9054934,9466990,15579991,16103129,16103129,19217903,19074458,22312191,24509150,25087612,25910913,26593885,25712131,28041643,28224992,28559085,29068140,29555955,30204727,29847635,30215852,30093795,31589614,30609409,29925512,30718709,30653986,30643219,32619608,31429209,31980526,32307445,32815999,31456290,32581362,32531858,32037395,32141364,32141364,34313030,34647987,34315337,34327195,34946930,33369…
26022	female	62	MD	Macular dystrophy	ABCA4	NM_000350	NA	c.1622T>C	p.(Leu541Pro)	het	P	9781034,11017087,16103129,16103129,19217903,19074458,24509150,24713488,26593885,25712131,25712131,28041643,29186038,29114839,28559085,29068140,29555955,30204727,29847635,29925512,30718709,30653986,30643219,31573552,32619608,31964843,31429209,32307445,32783370,31456290,32581362,32531858,32037395,32141364,34315337,33369172,33749171,33851411,35119454,35260635,35260635,36460718,35836572,36672815
26022	female	62	MD	Macular dystrophy	ABCA4	NM_000350	NA	c.3113C>T	p.(Ala1038Val)	het	P	9054934,9466990,15579991,16103129,16103129,19217903,19074458,22312191,24509150,25087612,25910913,26593885,25712131,28041643,28224992,28559085,29068140,29555955,30204727,29847635,30215852,30093795,31589614,30609409,29925512,30718709,30653986,30643219,32619608,31429209,31980526,32307445,32815999,31456290,32581362,32531858,32037395,32141364,32141364,34313030,34647987,34315337,34327195,34946930,33369…
26022	female	62	MD	Macular dystrophy	ABCA4	NM_000350	NA	c.5603A>T	p.(Asn1868Ile)	het	VUS	11328725,11017087,21330655,24265693,26780318,27775217,28446513,30480703,29555955,30204727,30480704,29971439,30670881,29925512,31618761,30643219,32845050,32619608,33375396,32467599,31964843,31429209,32307445,32815999,31456290,31456290,32531858,32531858,32037395,33706644,34795310,34946930,34198153,34240658,33851411,36338671,35243166,35119454,35260635,35656873,36460718,35836572,35076026,35657619,366…
26023	male	25	MD	Macular dystrophy	ABCA4	NM_000350	NA	c.634C>T	p.(Arg212Cys)	het	P	9503029,22264887,25082885,25283059,28224992,28559085,29555955,30093795,31589614,29925512,32845050,32619608,32467599,31964843,31429209,32307445,32845068,32036094,31456290,32581362,32531858,32531858,32141364,34327195,34426522,33749171,33851411,35119454,35260635,36460718,35076026
26023	male	25	MD	Macular dystrophy	ABCA4	NM_000350	NA	c.5603A>T	p.(Asn1868Ile)	het	VUS	11328725,11017087,21330655,24265693,26780318,27775217,28446513,30480703,29555955,30204727,30480704,29971439,30670881,29925512,31618761,30643219,32845050,32619608,33375396,32467599,31964843,31429209,32307445,32815999,31456290,31456290,32531858,32531858,32037395,33706644,34795310,34946930,34198153,34240658,33851411,36338671,35243166,35119454,35260635,35656873,36460718,35836572,35076026,35657619,366…
26023	male	25	MD	Macular dystrophy	MAK	NM_001242957	NA	c.1741C>T	p.(Gln581*)	het	LP	found in this study
26243	male	44	MD	Macular dystrophy	ABCA4	NM_000350	NA	c.5461-10T>C	p.[Thr1821Aspfs*6,Thr1821Valfs*13]	het	P	15614537,10958763,19074458,20696155,22328824,22264887,23695285,25082885,24713488,23591405,25097241,26261413,25525159,26976702,27775217,27775217,28118664,28341476,29555955,30204727,29461686,29310964,30093795,29162642,28947085,30576320,31589614,29925512,30718709,31618761,30643219,32619608,32467599,31964843,31429209,31980526,32783370,32581362,32531858,32531858,32141364,33706644,34198153,34570182,337…
26243	male	44	MD	Macular dystrophy	ABCA4	NM_000350	NA	c.5603A>T	p.(Asn1868Ile)	hom	VUS	11328725,11017087,21330655,24265693,26780318,27775217,28446513,30480703,29555955,30204727,30480704,29971439,30670881,29925512,31618761,30643219,32845050,32619608,33375396,32467599,31964843,31429209,32307445,32815999,31456290,31456290,32531858,32531858,32037395,33706644,34795310,34946930,34198153,34240658,33851411,36338671,35243166,35119454,35260635,35656873,36460718,35836572,35076026,35657619,366…
26299	male	7	MD	Macular dystrophy	ABCA4	NM_000350	NA	c.4462T>C	p.(Cys1488Arg)	hom	P	9973280,11017087,24713488,28559085,29555955,29925512,31964843,31429209,32307445,32531858,35260635,36460718
26334	male	53	MD	Macular dystrophy	ABCA4	NM_000350	NA	c.1988G>A	p.(Trp663*)	het	P	10958763,20647261,25640233,25525159,28559085,32307445,32531858
26334	male	53	MD	Macular dystrophy	ABCA4	NM_000350	NA	c.4253+43G>A	p.[=,Ile1377Hisfs*3]	het	LP	29925512,29848554,31614660,31618761,30643219,32619608,32307445,32531858,31963381,34440443,35119454,35055178,35456422
26342	female	45	MD	Macular dystrophy	ABCA4	NM_000350	NA	c.5461-10T>C	p.[Thr1821Aspfs*6,Thr1821Valfs*13]	het	P	15614537,10958763,19074458,20696155,22328824,22264887,23695285,25082885,24713488,23591405,25097241,26261413,25525159,26976702,27775217,27775217,28118664,28341476,29555955,30204727,29461686,29310964,30093795,29162642,28947085,30576320,31589614,29925512,30718709,31618761,30643219,32619608,32467599,31964843,31429209,31980526,32783370,32581362,32531858,32531858,32141364,33706644,34198153,34570182,337…
26342	female	45	MD	Macular dystrophy	ABCA4	NM_000350	NA	c.5603A>T	p.(Asn1868Ile)	hom	VUS	11328725,11017087,21330655,24265693,26780318,27775217,28446513,30480703,29555955,30204727,30480704,29971439,30670881,29925512,31618761,30643219,32845050,32619608,33375396,32467599,31964843,31429209,32307445,32815999,31456290,31456290,32531858,32531858,32037395,33706644,34795310,34946930,34198153,34240658,33851411,36338671,35243166,35119454,35260635,35656873,36460718,35836572,35076026,35657619,366…
26650	female	41	MD	Macular dystrophy	ABCA4	NM_000350	NA	c.6721C>G	p.(Leu2241Val)	het	LP	15192030,23755871,25087612,29925512,32307445,32531858,34426522,35260635,36460718
26650	female	41	MD	Macular dystrophy	ABCA4	NM_000350	NA	c.5603A>T	p.(Asn1868Ile)	het	VUS	11328725,11017087,21330655,24265693,26780318,27775217,28446513,30480703,29555955,30204727,30480704,29971439,30670881,29925512,31618761,30643219,32845050,32619608,33375396,32467599,31964843,31429209,32307445,32815999,31456290,31456290,32531858,32531858,32037395,33706644,34795310,34946930,34198153,34240658,33851411,36338671,35243166,35119454,35260635,35656873,36460718,35836572,35076026,35657619,366…
27785	female	25	MD	Macular dystrophy	ABCA4	NM_000350	NA	c.1622T>C	p.(Leu541Pro)	het	P	9781034,11017087,16103129,16103129,19217903,19074458,24509150,24713488,26593885,25712131,25712131,28041643,29186038,29114839,28559085,29068140,29555955,30204727,29847635,29925512,30718709,30653986,30643219,31573552,32619608,31964843,31429209,32307445,32783370,31456290,32581362,32531858,32037395,32141364,34315337,33369172,33749171,33851411,35119454,35260635,35260635,36460718,35836572,36672815
27785	female	25	MD	Macular dystrophy	ABCA4	NM_000350	NA	c.3113C>T	p.(Ala1038Val)	het	P	9054934,9466990,15579991,16103129,16103129,19217903,19074458,22312191,24509150,25087612,25910913,26593885,25712131,28041643,28224992,28559085,29068140,29555955,30204727,29847635,30215852,30093795,31589614,30609409,29925512,30718709,30653986,30643219,32619608,31429209,31980526,32307445,32815999,31456290,32581362,32531858,32037395,32141364,32141364,34313030,34647987,34315337,34327195,34946930,33369…
27785	female	25	MD	Macular dystrophy	ABCA4	NM_000350	NA	c.5882G>A	p.(Gly1961Glu)	het	P	9295268,11017087,16103129,18161617,19217903,22025579,21786275,22661473,22264887,24265693,25082885,25640233,25087612,25097241,26593885,26247787,25921964,27884173,27535533,27775217,28130426,28157192,28224992,28571903,28611652,28327576,28181551,29114839,28492530,28118664,28559085,29555955,29847635,29765157,30060493,29769798,30156925,31589614,30609409,31814694,30924848,29925512,30718709,31725702,3157…
27793	female	14	MD	Macular dystrophy	ABCA4	NM_000350	Ex 20-22	c.(2918+1_2919-1)_(3328+1_3329-1)del	p.?	het	P	1.00909e+07
27793	female	14	MD	Macular dystrophy	ABCA4	NM_000350	NA	c.5714+5G>A	p.(Glu1863Leufs*33)	het	P	9466990,10413692,19074458,24265693,28341476,29555955,30093795,30093795,29162642,31589614,29925512,32619608,32467599,31964843,31429209,31980526,32307445,33302505,32783370,32815999,31456290,32581362,32531858,32531858,33706644,34327195,34758253,35119454,35260635,35260635,36209838,36460718,35836572,35076026
27824	female	57	MD	Macular dystrophy	ABCA4	NM_000350	NA	c.4457C>T	p.(Pro1486Leu)	het	LP	9973280,25412400,28559085,30093795,31589614,31129250,32845050,32619608,31964843,32307445,32036094,31456290,31456290,35119454,36460718,35076026
27824	female	57	MD	Macular dystrophy	ABCA4	NM_000350	NA	c.2588G>C	p.[Gly863Ala,Gly863del]	het	P	9054934,12192456,3002862,10090887,10612508,11017087,11919200,20981092,23144455,22264887,24082139,23695285,25082885,24713488,25333069,25097241,24154662,25283059,26247787,28041643,28559085,28341476,28446513,29555955,30215852,29310964,29431110,29162642,30609409,29925512,30718709,30643219,32845050,32619608,32467599,31964843,31429209,31980526,32307445,32913387,32036094,32815999,31456290,32581362,32531…
27824	female	57	MD	Macular dystrophy	ABCA4	NM_000350	NA	c.5603A>T	p.(Asn1868Ile)	het	VUS	11328725,11017087,21330655,24265693,26780318,27775217,28446513,30480703,29555955,30204727,30480704,29971439,30670881,29925512,31618761,30643219,32845050,32619608,33375396,32467599,31964843,31429209,32307445,32815999,31456290,31456290,32531858,32531858,32037395,33706644,34795310,34946930,34198153,34240658,33851411,36338671,35243166,35119454,35260635,35656873,36460718,35836572,35076026,35657619,366…
27835	male	20	MD	Macular dystrophy	ABCA4	NM_000350	NA	c.1622T>C	p.(Leu541Pro)	het	P	9781034,11017087,16103129,16103129,19217903,19074458,24509150,24713488,26593885,25712131,25712131,28041643,29186038,29114839,28559085,29068140,29555955,30204727,29847635,29925512,30718709,30653986,30643219,31573552,32619608,31964843,31429209,32307445,32783370,31456290,32581362,32531858,32037395,32141364,34315337,33369172,33749171,33851411,35119454,35260635,35260635,36460718,35836572,36672815
27835	male	20	MD	Macular dystrophy	ABCA4	NM_000350	NA	c.5882G>A	p.(Gly1961Glu)	het	P	9295268,11017087,16103129,18161617,19217903,22025579,21786275,22661473,22264887,24265693,25082885,25640233,25087612,25097241,26593885,26247787,25921964,27884173,27535533,27775217,28130426,28157192,28224992,28571903,28611652,28327576,28181551,29114839,28492530,28118664,28559085,29555955,29847635,29765157,30060493,29769798,30156925,31589614,30609409,31814694,30924848,29925512,30718709,31725702,3157…
27835	male	20	MD	Macular dystrophy	ABCA4	NM_000350	NA	c.3113C>T	p.(Ala1038Val)	het	P	9054934,9466990,15579991,16103129,16103129,19217903,19074458,22312191,24509150,25087612,25910913,26593885,25712131,28041643,28224992,28559085,29068140,29555955,30204727,29847635,30215852,30093795,31589614,30609409,29925512,30718709,30653986,30643219,32619608,31429209,31980526,32307445,32815999,31456290,32581362,32531858,32037395,32141364,32141364,34313030,34647987,34315337,34327195,34946930,33369…
27887	female	53	MD	Macular dystrophy	ABCA4	NM_000350	NA	c.5714+5G>A	p.(Glu1863Leufs*33)	hom	P	9466990,10413692,19074458,24265693,28341476,29555955,30093795,30093795,29162642,31589614,29925512,32619608,32467599,31964843,31429209,31980526,32307445,33302505,32783370,32815999,31456290,32581362,32531858,32531858,33706644,34327195,34758253,35119454,35260635,35260635,36209838,36460718,35836572,35076026
27977	female	85	MD	Macular dystrophy	ABCA4	NM_000350	NA	c.6098T>C	p.(Leu2033Pro)	het	LP	25474345,28041643,32581362,33301772,36460718
27977	female	85	MD	Macular dystrophy	ABCA4	NM_000350	NA	c.5603A>T	p.(Asn1868Ile)	het	VUS	11328725,11017087,21330655,24265693,26780318,27775217,28446513,30480703,29555955,30204727,30480704,29971439,30670881,29925512,31618761,30643219,32845050,32619608,33375396,32467599,31964843,31429209,32307445,32815999,31456290,31456290,32531858,32531858,32037395,33706644,34795310,34946930,34198153,34240658,33851411,36338671,35243166,35119454,35260635,35656873,36460718,35836572,35076026,35657619,366…
28074	female	30	MD	Macular dystrophy	ABCA4	NM_000350	NA	c.5882G>A	p.(Gly1961Glu)	het	P	9295268,11017087,16103129,18161617,19217903,22025579,21786275,22661473,22264887,24265693,25082885,25640233,25087612,25097241,26593885,26247787,25921964,27884173,27535533,27775217,28130426,28157192,28224992,28571903,28611652,28327576,28181551,29114839,28492530,28118664,28559085,29555955,29847635,29765157,30060493,29769798,30156925,31589614,30609409,31814694,30924848,29925512,30718709,31725702,3157…
28074	female	30	MD	Macular dystrophy	ABCA4	NM_000350	NA	c.6658C>T	p.(Gln2220*)	het	P	10958761,23134348,22968130,25525159,28041643,28118664,28341476,31964843,31429209,32307445,32581362,31816670,31816670,33749171,34758253,36460718,35456422,36819107
28213	female	34	MD	Macular dystrophy	ABCA4	NM_000350	NA	c.1017G>A	p.(Trp339*)	het	P	2.67803e+07
28213	female	34	MD	Macular dystrophy	ABCA4	NM_000350	NA	c.6089G>A	p.(Arg2030Gln)	het	LP	9973280,24265693,24713488,25283059,27596865,28559085,29555955,30215852,31589614,29925512,30718709,30798147,32845050,32619608,32467599,31964843,32307445,32815999,31456290,32531858,32531858,34647987,34327195,34426522,33851411,35119454,35260635,36460718,35076026,36672815
28627	female	16	MD	Macular dystrophy	ABCA4	NM_000350	NA	c.4919G>A	p.(Arg1640Gln)	het	P	10711710,23755871,28041643,28118664,31589614,29925512,31573552,31964843,31429209,32307445,31456290,31456290,31456290,32581362,32531858,32037395,31736247,31736247,34148116,33749171,35119454,35260635,36209838,36460718
28627	female	16	MD	Macular dystrophy	ABCA4	NM_000350	NA	c.5065T>C	p.(Ser1689Pro)	het	LP	10958763,28559085,32307445,36460718
28769	male	39	MD	Macular dystrophy	ABCA4	NM_000350	NA	c.1343T>A	p.(Met448Lys)	het	P	2.65939e+07
28769	male	39	MD	Macular dystrophy	ABCA4	NM_000350	NA	c.1807T>C	p.(Tyr603His)	het	LP	29555955,31429209,32531858,34073554
29020	male	10	MD	Macular dystrophy	ABCA4	NM_000350	NA	c.5917del	p.(Val1973*)	het	P	10958763,23755871,28041643,29099798,28341476,29555955,30576320,31589614,32619608,31964843,32036094,32581362,32531858,34315337,34327195,34758253,36338671,35119454,35260635,35260635,35656873,36460718,35836572
29020	male	10	MD	Macular dystrophy	ABCA4	NM_000350	NA	c.6658C>T	p.(Gln2220*)	het	P	10958761,23134348,22968130,25525159,28041643,28118664,28341476,31964843,31429209,32307445,32581362,31816670,31816670,33749171,34758253,36460718,35456422,36819107
29051	female	42	MD	Macular dystrophy	ABCA4	NM_000350	NA	c.5018+2T>C	p.?	het	P	19074458,25525159,28118664,28947085,31589614,29925512,32307445,32581362,32531858,35119454,35260635,35260635,36460718
29051	female	42	MD	Macular dystrophy	ABCA4	NM_000350	NA	c.5882G>A	p.(Gly1961Glu)	het	P	9295268,11017087,16103129,18161617,19217903,22025579,21786275,22661473,22264887,24265693,25082885,25640233,25087612,25097241,26593885,26247787,25921964,27884173,27535533,27775217,28130426,28157192,28224992,28571903,28611652,28327576,28181551,29114839,28492530,28118664,28559085,29555955,29847635,29765157,30060493,29769798,30156925,31589614,30609409,31814694,30924848,29925512,30718709,31725702,3157…
29247	female	26	MD	Macular dystrophy	ABCA4	NM_000350	NA	c.5882G>A	p.(Gly1961Glu)	het	P	9295268,11017087,16103129,18161617,19217903,22025579,21786275,22661473,22264887,24265693,25082885,25640233,25087612,25097241,26593885,26247787,25921964,27884173,27535533,27775217,28130426,28157192,28224992,28571903,28611652,28327576,28181551,29114839,28492530,28118664,28559085,29555955,29847635,29765157,30060493,29769798,30156925,31589614,30609409,31814694,30924848,29925512,30718709,31725702,3157…
29247	female	26	MD	Macular dystrophy	ABCA4	NM_000350	NA	c.6287A>G	p.(Glu2096Gly)	het	LP	25474345
29428	female	45	MD	Macular dystrophy	ABCA4	NM_000350	NA	c.2382+4A>G	p.?	het	LP	32783370
29428	female	45	MD	Macular dystrophy	ABCA4	NM_000350	NA	c.5882G>A	p.(Gly1961Glu)	het	P	9295268,11017087,16103129,18161617,19217903,22025579,21786275,22661473,22264887,24265693,25082885,25640233,25087612,25097241,26593885,26247787,25921964,27884173,27535533,27775217,28130426,28157192,28224992,28571903,28611652,28327576,28181551,29114839,28492530,28118664,28559085,29555955,29847635,29765157,30060493,29769798,30156925,31589614,30609409,31814694,30924848,29925512,30718709,31725702,3157…
29428	female	45	MD	Macular dystrophy	ABCA4	NM_000350	NA	c.5603A>T	p.(Asn1868Ile)	het	VUS	11328725,11017087,21330655,24265693,26780318,27775217,28446513,30480703,29555955,30204727,30480704,29971439,30670881,29925512,31618761,30643219,32845050,32619608,33375396,32467599,31964843,31429209,32307445,32815999,31456290,31456290,32531858,32531858,32037395,33706644,34795310,34946930,34198153,34240658,33851411,36338671,35243166,35119454,35260635,35656873,36460718,35836572,35076026,35657619,366…
29456	male	65	MD	Macular dystrophy	ABCA4	NM_000350	NA	c.4918C>T	p.(Arg1640Trp)	het	P	9781034,11687513,11687513,25082885,28041643,28559085,29555955,31589614,29925512,31573552,32619608,31964843,32307445,31456290,32531858,32141364,35119454,36460718
29456	male	65	MD	Macular dystrophy	ABCA4	NM_000350	NA	c.5882G>A	p.(Gly1961Glu)	het	P	9295268,11017087,16103129,18161617,19217903,22025579,21786275,22661473,22264887,24265693,25082885,25640233,25087612,25097241,26593885,26247787,25921964,27884173,27535533,27775217,28130426,28157192,28224992,28571903,28611652,28327576,28181551,29114839,28492530,28118664,28559085,29555955,29847635,29765157,30060493,29769798,30156925,31589614,30609409,31814694,30924848,29925512,30718709,31725702,3157…
29562	female	54	MD	Macular dystrophy	ABCA4	NM_000350	NA	c.2966T>C	p.(Val989Ala)	het	LP	11527935,29925512,31964843,31980526,32307445,32581362,32531858,35119454,35076026
29562	female	54	MD	Macular dystrophy	ABCA4	NM_000350	NA	c.5882G>A	p.(Gly1961Glu)	het	P	9295268,11017087,16103129,18161617,19217903,22025579,21786275,22661473,22264887,24265693,25082885,25640233,25087612,25097241,26593885,26247787,25921964,27884173,27535533,27775217,28130426,28157192,28224992,28571903,28611652,28327576,28181551,29114839,28492530,28118664,28559085,29555955,29847635,29765157,30060493,29769798,30156925,31589614,30609409,31814694,30924848,29925512,30718709,31725702,3157…
29562	female	54	MD	Macular dystrophy	ABCA4	NM_000350	NA	c.5603A>T	p.(Asn1868Ile)	het	VUS	11328725,11017087,21330655,24265693,26780318,27775217,28446513,30480703,29555955,30204727,30480704,29971439,30670881,29925512,31618761,30643219,32845050,32619608,33375396,32467599,31964843,31429209,32307445,32815999,31456290,31456290,32531858,32531858,32037395,33706644,34795310,34946930,34198153,34240658,33851411,36338671,35243166,35119454,35260635,35656873,36460718,35836572,35076026,35657619,366…
29648	female	58	MD	Macular dystrophy	ABCA4	NM_000350	NA	c.2626C>T	p.(Gln876*)	het	P	15192030,25525159,29555955,32531858,36460718
29648	female	58	MD	Macular dystrophy	ABCA4	NM_000350	NA	c.3113C>T	p.(Ala1038Val)	het	P	9054934,9466990,15579991,16103129,16103129,19217903,19074458,22312191,24509150,25087612,25910913,26593885,25712131,28041643,28224992,28559085,29068140,29555955,30204727,29847635,30215852,30093795,31589614,30609409,29925512,30718709,30653986,30643219,32619608,31429209,31980526,32307445,32815999,31456290,32581362,32531858,32037395,32141364,32141364,34313030,34647987,34315337,34327195,34946930,33369…
29648	female	58	MD	Macular dystrophy	CNGB3	NM_019098	NA	c.1148del	p.(Thr383Ilefs*13)	het	P	10888875,12815043,16379026,20079539,22975760,23805033,28041643,28041643,29053603,28746191,28341476,28341476,30418171,30337596,30190494,28929832,29769798,30609409,30718709,31964843,31964843,31429209,31980526,32036094,32581362,32531858,31816670,31816670,32037395,32860008,33562422,34426522,33737949,33749171,34758253,34449556,33851411,35119454,35260635,36460718,35456422,36672815
29707	female	44	MD	Macular dystrophy	ABCA4	NM_000350	NA	c.2069del	p.(Gly690Valfs*6)	het	P	2.35914e+07
29707	female	44	MD	Macular dystrophy	ABCA4	NM_000350	NA	c.5603A>T	p.(Asn1868Ile)	het	VUS	11328725,11017087,21330655,24265693,26780318,27775217,28446513,30480703,29555955,30204727,30480704,29971439,30670881,29925512,31618761,30643219,32845050,32619608,33375396,32467599,31964843,31429209,32307445,32815999,31456290,31456290,32531858,32531858,32037395,33706644,34795310,34946930,34198153,34240658,33851411,36338671,35243166,35119454,35260635,35656873,36460718,35836572,35076026,35657619,366…
29789	male	53	MD	Macular dystrophy	ABCA4	NM_000350	NA	c.1622T>C	p.(Leu541Pro)	het	P	9781034,11017087,16103129,16103129,19217903,19074458,24509150,24713488,26593885,25712131,25712131,28041643,29186038,29114839,28559085,29068140,29555955,30204727,29847635,29925512,30718709,30653986,30643219,31573552,32619608,31964843,31429209,32307445,32783370,31456290,32581362,32531858,32037395,32141364,34315337,33369172,33749171,33851411,35119454,35260635,35260635,36460718,35836572,36672815
29789	male	53	MD	Macular dystrophy	ABCA4	NM_000350	NA	c.2743G>A	p.(Asp915Asn)	het	LP	2.91148e+07
29789	male	53	MD	Macular dystrophy	ABCA4	NM_000350	NA	c.3113C>T	p.(Ala1038Val)	het	P	9054934,9466990,15579991,16103129,16103129,19217903,19074458,22312191,24509150,25087612,25910913,26593885,25712131,28041643,28224992,28559085,29068140,29555955,30204727,29847635,30215852,30093795,31589614,30609409,29925512,30718709,30653986,30643219,32619608,31429209,31980526,32307445,32815999,31456290,32581362,32531858,32037395,32141364,32141364,34313030,34647987,34315337,34327195,34946930,33369…
29789	male	53	MD	Macular dystrophy	KCNV2	NM_133497	NA	c.442G>T	p.(Glu148*)	het	P	18235024,28559085,31964843,32531858,34426522
29854	female	31	MD	Macular dystrophy	ABCA4	NM_000350	NA	c.1343T>A	p.(Met448Lys)	het	P	2.65939e+07
29854	female	31	MD	Macular dystrophy	ABCA4	NM_000350	NA	c.1622T>C	p.(Leu541Pro)	het	P	9781034,11017087,16103129,16103129,19217903,19074458,24509150,24713488,26593885,25712131,25712131,28041643,29186038,29114839,28559085,29068140,29555955,30204727,29847635,29925512,30718709,30653986,30643219,31573552,32619608,31964843,31429209,32307445,32783370,31456290,32581362,32531858,32037395,32141364,34315337,33369172,33749171,33851411,35119454,35260635,35260635,36460718,35836572,36672815
29854	female	31	MD	Macular dystrophy	ABCA4	NM_000350	NA	c.3113C>T	p.(Ala1038Val)	het	P	9054934,9466990,15579991,16103129,16103129,19217903,19074458,22312191,24509150,25087612,25910913,26593885,25712131,28041643,28224992,28559085,29068140,29555955,30204727,29847635,30215852,30093795,31589614,30609409,29925512,30718709,30653986,30643219,32619608,31429209,31980526,32307445,32815999,31456290,32581362,32531858,32037395,32141364,32141364,34313030,34647987,34315337,34327195,34946930,33369…
30092	female	46	MD	Macular dystrophy	ABCA4	NM_000350	NA	c.1622T>C	p.(Leu541Pro)	het	P	9781034,11017087,16103129,16103129,19217903,19074458,24509150,24713488,26593885,25712131,25712131,28041643,29186038,29114839,28559085,29068140,29555955,30204727,29847635,29925512,30718709,30653986,30643219,31573552,32619608,31964843,31429209,32307445,32783370,31456290,32581362,32531858,32037395,32141364,34315337,33369172,33749171,33851411,35119454,35260635,35260635,36460718,35836572,36672815
30092	female	46	MD	Macular dystrophy	ABCA4	NM_000350	NA	c.3113C>T	p.(Ala1038Val)	het	P	9054934,9466990,15579991,16103129,16103129,19217903,19074458,22312191,24509150,25087612,25910913,26593885,25712131,28041643,28224992,28559085,29068140,29555955,30204727,29847635,30215852,30093795,31589614,30609409,29925512,30718709,30653986,30643219,32619608,31429209,31980526,32307445,32815999,31456290,32581362,32531858,32037395,32141364,32141364,34313030,34647987,34315337,34327195,34946930,33369…
30092	female	46	MD	Macular dystrophy	ABCA4	NM_000350	NA	c.5882G>A	p.(Gly1961Glu)	het	P	9295268,11017087,16103129,18161617,19217903,22025579,21786275,22661473,22264887,24265693,25082885,25640233,25087612,25097241,26593885,26247787,25921964,27884173,27535533,27775217,28130426,28157192,28224992,28571903,28611652,28327576,28181551,29114839,28492530,28118664,28559085,29555955,29847635,29765157,30060493,29769798,30156925,31589614,30609409,31814694,30924848,29925512,30718709,31725702,3157…
30219	male	47	MD	Macular dystrophy	ABCA4	NM_000350	NA	c.160T>G	p.(Cys54Gly)	het	LP	15108289
30219	male	47	MD	Macular dystrophy	ABCA4	NM_000350	NA	c.5882G>A	p.(Gly1961Glu)	het	P	9295268,11017087,16103129,18161617,19217903,22025579,21786275,22661473,22264887,24265693,25082885,25640233,25087612,25097241,26593885,26247787,25921964,27884173,27535533,27775217,28130426,28157192,28224992,28571903,28611652,28327576,28181551,29114839,28492530,28118664,28559085,29555955,29847635,29765157,30060493,29769798,30156925,31589614,30609409,31814694,30924848,29925512,30718709,31725702,3157…
30219	male	47	MD	Macular dystrophy	ABCA4	NM_000350	NA	c.5603A>T	p.(Asn1868Ile)	het	VUS	11328725,11017087,21330655,24265693,26780318,27775217,28446513,30480703,29555955,30204727,30480704,29971439,30670881,29925512,31618761,30643219,32845050,32619608,33375396,32467599,31964843,31429209,32307445,32815999,31456290,31456290,32531858,32531858,32037395,33706644,34795310,34946930,34198153,34240658,33851411,36338671,35243166,35119454,35260635,35656873,36460718,35836572,35076026,35657619,366…
30219	male	47	MD	Macular dystrophy	RP1L1	NM_178857	NA	c.5540_5541del	p.(Glu1847Valfs*17)	het	P	found in this study
30323	female	28	MD	Macular dystrophy	ABCA4	NM_000350	NA	c.4253+43G>A	p.[=,Ile1377Hisfs*3]	het	LP	29925512,29848554,31614660,31618761,30643219,32619608,32307445,32531858,31963381,34440443,35119454,35055178,35456422
30323	female	28	MD	Macular dystrophy	ABCA4	NM_000350	NA	c.4539+2064C>T	p.?	het	LP	25082829,30670881,31614660,32619608,32307445,32531858,34327195,35119454,36460718
30357	female	45	MD	Macular dystrophy	ABCA4	NM_000350	NA	c.4457C>T	p.(Pro1486Leu)	het	LP	9973280,25412400,28559085,30093795,31589614,31129250,32845050,32619608,31964843,32307445,32036094,31456290,31456290,35119454,36460718,35076026
30357	female	45	MD	Macular dystrophy	ABCA4	NM_000350	NA	c.6232A>C	p.(Lys2078Gln)	het	LP	found in this study
30357	female	45	MD	Macular dystrophy	CRB1	NM_201253	NA	c.2843G>A	p.(Cys948Tyr)	het	P	10508521,19401883,20956273,23379534,24512366,25474345,27113771,26914788,28157192,28181551,28559085,28341475,28341476,29178642,29343940,30337596,30576320,30576320,31589614,31879567,31964843,31429209,33029571,32865313,32581362,32531858,32141364,33576794,34327195,34884448,34884448,34003923,34758253,35170635,35119454,35119454,36460718,36369640,36819107,36819107
30410	male	46	MD	Macular dystrophy	ABCA4	NM_000350	NA	c.6658C>T	p.(Gln2220*)	het	P	10958761,23134348,22968130,25525159,28041643,28118664,28341476,31964843,31429209,32307445,32581362,31816670,31816670,33749171,34758253,36460718,35456422,36819107
30410	male	46	MD	Macular dystrophy	ABCA4	NM_000350	NA	c.5603A>T	p.(Asn1868Ile)	het	VUS	11328725,11017087,21330655,24265693,26780318,27775217,28446513,30480703,29555955,30204727,30480704,29971439,30670881,29925512,31618761,30643219,32845050,32619608,33375396,32467599,31964843,31429209,32307445,32815999,31456290,31456290,32531858,32531858,32037395,33706644,34795310,34946930,34198153,34240658,33851411,36338671,35243166,35119454,35260635,35656873,36460718,35836572,35076026,35657619,366…
30467	female	54	MD	Macular dystrophy	ABCA4	NM_000350	NA	c.4195G>A	p.(Glu1399Lys)	hom	LP	10958763,23424971,29555955,31589614,33375396,31964843,32307445,32531858,34426522,36460718
30467	female	54	MD	Macular dystrophy	ABCA4	NM_000350	NA	c.5603A>T	p.(Asn1868Ile)	hom	VUS	11328725,11017087,21330655,24265693,26780318,27775217,28446513,30480703,29555955,30204727,30480704,29971439,30670881,29925512,31618761,30643219,32845050,32619608,33375396,32467599,31964843,31429209,32307445,32815999,31456290,31456290,32531858,32531858,32037395,33706644,34795310,34946930,34198153,34240658,33851411,36338671,35243166,35119454,35260635,35656873,36460718,35836572,35076026,35657619,366…
30560	male	16	MD	Macular dystrophy	ABCA4	NM_000350	NA	c.4139C>T	p.(Pro1380Leu)	hom	P	9973280,15579991,19074458,25087612,25283059,27030965,28559085,28341476,30204727,28947085,31589614,29925512,31573552,32619608,33375396,32467599,31964843,31429209,32307445,31456290,31456290,32581362,32531858,32037395,33706644,34315337,33369172,34426522,35119454,35260635,36460718,35076026,35456422,36672815,36819107
30626	female	61	MD	Macular dystrophy	ABCA4	NM_000350	NA	c.4253+43G>A	p.[=,Ile1377Hisfs*3]	het	LP	29925512,29848554,31614660,31618761,30643219,32619608,32307445,32531858,31963381,34440443,35119454,35055178,35456422
30626	female	61	MD	Macular dystrophy	ABCA4	NM_000350	NA	c.5461-10T>C	p.[Thr1821Aspfs*6,Thr1821Valfs*13]	het	P	15614537,10958763,19074458,20696155,22328824,22264887,23695285,25082885,24713488,23591405,25097241,26261413,25525159,26976702,27775217,27775217,28118664,28341476,29555955,30204727,29461686,29310964,30093795,29162642,28947085,30576320,31589614,29925512,30718709,31618761,30643219,32619608,32467599,31964843,31429209,31980526,32783370,32581362,32531858,32531858,32141364,33706644,34198153,34570182,337…
30626	female	61	MD	Macular dystrophy	ABCA4	NM_000350	NA	c.5603A>T	p.(Asn1868Ile)	het	VUS	11328725,11017087,21330655,24265693,26780318,27775217,28446513,30480703,29555955,30204727,30480704,29971439,30670881,29925512,31618761,30643219,32845050,32619608,33375396,32467599,31964843,31429209,32307445,32815999,31456290,31456290,32531858,32531858,32037395,33706644,34795310,34946930,34198153,34240658,33851411,36338671,35243166,35119454,35260635,35656873,36460718,35836572,35076026,35657619,366…
30628	male	34	MD	Macular dystrophy	ABCA4	NM_000350	NA	c.4981del	p.(Leu1661*)	het	P	found in this study
30628	male	34	MD	Macular dystrophy	ABCA4	NM_000350	NA	c.5882G>A	p.(Gly1961Glu)	het	P	9295268,11017087,16103129,18161617,19217903,22025579,21786275,22661473,22264887,24265693,25082885,25640233,25087612,25097241,26593885,26247787,25921964,27884173,27535533,27775217,28130426,28157192,28224992,28571903,28611652,28327576,28181551,29114839,28492530,28118664,28559085,29555955,29847635,29765157,30060493,29769798,30156925,31589614,30609409,31814694,30924848,29925512,30718709,31725702,3157…
30856	male	17	MD	Macular dystrophy	ABCA4	NM_000350	NA	c.2588G>C	p.[Gly863Ala,Gly863del]	het	P	9054934,12192456,3002862,10090887,10612508,11017087,11919200,20981092,23144455,22264887,24082139,23695285,25082885,24713488,25333069,25097241,24154662,25283059,26247787,28041643,28559085,28341476,28446513,29555955,30215852,29310964,29431110,29162642,30609409,29925512,30718709,30643219,32845050,32619608,32467599,31964843,31429209,31980526,32307445,32913387,32036094,32815999,31456290,32581362,32531…
30856	male	17	MD	Macular dystrophy	ABCA4	NM_000350	NA	c.4234C>T	p.(Gln1412*)	het	P	10090887,24713488,25640233,25283059,25525159,28559085,29555955,30204727,29847651,29925512,31964843,32307445,32531858,32531858,32531858,33749171,35119454,35836572
30856	male	17	MD	Macular dystrophy	ABCA4	NM_000350	NA	c.5603A>T	p.(Asn1868Ile)	het	VUS	11328725,11017087,21330655,24265693,26780318,27775217,28446513,30480703,29555955,30204727,30480704,29971439,30670881,29925512,31618761,30643219,32845050,32619608,33375396,32467599,31964843,31429209,32307445,32815999,31456290,31456290,32531858,32531858,32037395,33706644,34795310,34946930,34198153,34240658,33851411,36338671,35243166,35119454,35260635,35656873,36460718,35836572,35076026,35657619,366…
30856	male	17	MD	Macular dystrophy	CEP78	NM_001098802	NA	c.633del	p.(Trp212Glyfs*18)	het	P	2.75885e+07
30867	female	44	MD	Macular dystrophy	ABCA4	NM_000350	NA	c.5882G>A	p.(Gly1961Glu)	hom	P	9295268,11017087,16103129,18161617,19217903,22025579,21786275,22661473,22264887,24265693,25082885,25640233,25087612,25097241,26593885,26247787,25921964,27884173,27535533,27775217,28130426,28157192,28224992,28571903,28611652,28327576,28181551,29114839,28492530,28118664,28559085,29555955,29847635,29765157,30060493,29769798,30156925,31589614,30609409,31814694,30924848,29925512,30718709,31725702,3157…
30912	female	58	MD	Macular dystrophy	ABCA4	NM_000350	NA	c.4234C>T	p.(Gln1412*)	het	P	10090887,24713488,25640233,25283059,25525159,28559085,29555955,30204727,29847651,29925512,31964843,32307445,32531858,32531858,32531858,33749171,35119454,35836572
30912	female	58	MD	Macular dystrophy	ABCA4	NM_000350	NA	c.5603A>T	p.(Asn1868Ile)	het	VUS	11328725,11017087,21330655,24265693,26780318,27775217,28446513,30480703,29555955,30204727,30480704,29971439,30670881,29925512,31618761,30643219,32845050,32619608,33375396,32467599,31964843,31429209,32307445,32815999,31456290,31456290,32531858,32531858,32037395,33706644,34795310,34946930,34198153,34240658,33851411,36338671,35243166,35119454,35260635,35656873,36460718,35836572,35076026,35657619,366…
30946	male	12	MD	Macular dystrophy	ABCA4	NM_000350	NA	c.2531T>G	p.(Leu844Arg)	het	LP	20647261
30946	male	12	MD	Macular dystrophy	ABCA4	NM_000350	NA	c.1622T>C	p.(Leu541Pro)	het	P	9781034,11017087,16103129,16103129,19217903,19074458,24509150,24713488,26593885,25712131,25712131,28041643,29186038,29114839,28559085,29068140,29555955,30204727,29847635,29925512,30718709,30653986,30643219,31573552,32619608,31964843,31429209,32307445,32783370,31456290,32581362,32531858,32037395,32141364,34315337,33369172,33749171,33851411,35119454,35260635,35260635,36460718,35836572,36672815
30946	male	12	MD	Macular dystrophy	ABCA4	NM_000350	NA	c.3113C>T	p.(Ala1038Val)	het	P	9054934,9466990,15579991,16103129,16103129,19217903,19074458,22312191,24509150,25087612,25910913,26593885,25712131,28041643,28224992,28559085,29068140,29555955,30204727,29847635,30215852,30093795,31589614,30609409,29925512,30718709,30653986,30643219,32619608,31429209,31980526,32307445,32815999,31456290,32581362,32531858,32037395,32141364,32141364,34313030,34647987,34315337,34327195,34946930,33369…
30951	male	64	MD	Macular dystrophy	ABCA4	NM_000350	NA	c.6282+1G>C	p.?	het	LP	22661472,31964843,33301772,33301772,35260635,36460718,35657619
30951	male	64	MD	Macular dystrophy	ABCA4	NM_000350	NA	c.6316C>T	p.(Arg2106Cys)	het	P	9054934,25283059,29114839,31589614,31213501,32619608,31964843,32307445,34426522,35119454,35260635,36460718
30951	male	64	MD	Macular dystrophy	ABCA4	NM_000350	NA	c.5603A>T	p.(Asn1868Ile)	het	VUS	11328725,11017087,21330655,24265693,26780318,27775217,28446513,30480703,29555955,30204727,30480704,29971439,30670881,29925512,31618761,30643219,32845050,32619608,33375396,32467599,31964843,31429209,32307445,32815999,31456290,31456290,32531858,32531858,32037395,33706644,34795310,34946930,34198153,34240658,33851411,36338671,35243166,35119454,35260635,35656873,36460718,35836572,35076026,35657619,366…
31022	female	47	MD	Macular dystrophy	ABCA4	NM_000350	NA	c.5420dup	p.(Ser1807Argfs*11)	het	P	found in this study
31022	female	47	MD	Macular dystrophy	ABCA4	NM_000350	NA	c.5882G>A	p.(Gly1961Glu)	het	P	9295268,11017087,16103129,18161617,19217903,22025579,21786275,22661473,22264887,24265693,25082885,25640233,25087612,25097241,26593885,26247787,25921964,27884173,27535533,27775217,28130426,28157192,28224992,28571903,28611652,28327576,28181551,29114839,28492530,28118664,28559085,29555955,29847635,29765157,30060493,29769798,30156925,31589614,30609409,31814694,30924848,29925512,30718709,31725702,3157…
31022	female	47	MD	Macular dystrophy	RGS9	NM_003835	NA	c.16C>T	p.(Gln6*)	het	LP	31964843
31194	male	47	MD	Macular dystrophy	ABCA4	NM_000350	NA	c.1622T>C	p.(Leu541Pro)	het	P	9781034,11017087,16103129,16103129,19217903,19074458,24509150,24713488,26593885,25712131,25712131,28041643,29186038,29114839,28559085,29068140,29555955,30204727,29847635,29925512,30718709,30653986,30643219,31573552,32619608,31964843,31429209,32307445,32783370,31456290,32581362,32531858,32037395,32141364,34315337,33369172,33749171,33851411,35119454,35260635,35260635,36460718,35836572,36672815
31194	male	47	MD	Macular dystrophy	ABCA4	NM_000350	NA	c.3113C>T	p.(Ala1038Val)	het	P	9054934,9466990,15579991,16103129,16103129,19217903,19074458,22312191,24509150,25087612,25910913,26593885,25712131,28041643,28224992,28559085,29068140,29555955,30204727,29847635,30215852,30093795,31589614,30609409,29925512,30718709,30653986,30643219,32619608,31429209,31980526,32307445,32815999,31456290,32581362,32531858,32037395,32141364,32141364,34313030,34647987,34315337,34327195,34946930,33369…
31194	male	47	MD	Macular dystrophy	ABCA4	NM_000350	NA	c.6816+2T>A	p.?	het	LP	3.25319e+07
31410	male	26	MD	Macular dystrophy	ABCA4	NM_000350	NA	c.2588G>C	p.[Gly863Ala,Gly863del]	het	P	9054934,12192456,3002862,10090887,10612508,11017087,11919200,20981092,23144455,22264887,24082139,23695285,25082885,24713488,25333069,25097241,24154662,25283059,26247787,28041643,28559085,28341476,28446513,29555955,30215852,29310964,29431110,29162642,30609409,29925512,30718709,30643219,32845050,32619608,32467599,31964843,31429209,31980526,32307445,32913387,32036094,32815999,31456290,32581362,32531…
31410	male	26	MD	Macular dystrophy	ABCA4	NM_000350	NA	c.6079C>T	p.(Leu2027Phe)	het	P	9054934,11123914,19074458,23695285,24713488,28559085,29555955,29847635,29310964,30093795,30093795,31589614,30609409,29925512,32845050,31964843,31429209,32810830,32307445,32531858,33706644,34795310,34946930,35119454,36460718,35076026,35456422,36672815
31410	male	26	MD	Macular dystrophy	ABCA4	NM_000350	NA	c.5603A>T	p.(Asn1868Ile)	het	VUS	11328725,11017087,21330655,24265693,26780318,27775217,28446513,30480703,29555955,30204727,30480704,29971439,30670881,29925512,31618761,30643219,32845050,32619608,33375396,32467599,31964843,31429209,32307445,32815999,31456290,31456290,32531858,32531858,32037395,33706644,34795310,34946930,34198153,34240658,33851411,36338671,35243166,35119454,35260635,35656873,36460718,35836572,35076026,35657619,366…
31417	male	15	MD	Macular dystrophy	ABCA4	NM_000350	NA	c.5917del	p.(Val1973*)	het	P	10958763,23755871,28041643,29099798,28341476,29555955,30576320,31589614,32619608,31964843,32036094,32581362,32531858,34315337,34327195,34758253,36338671,35119454,35260635,35260635,35656873,36460718,35836572
31417	male	15	MD	Macular dystrophy	ABCA4	NM_000350	NA	c.6229C>T	p.(Arg2077Trp)	het	P	9054934,19217903,20647261,24713488,28041643,28559085,29555955,29847635,29925512,32619608,31964843,31429209,32307445,32581362,32531858,32531858,35119454,36460718,35076026
31535	female	26	MD	Macular dystrophy	ABCA4	NM_000350	NA	c.2382+4A>G	p.?	het	LP	32783370
31535	female	26	MD	Macular dystrophy	ABCA4	NM_000350	NA	c.5882G>A	p.(Gly1961Glu)	het	P	9295268,11017087,16103129,18161617,19217903,22025579,21786275,22661473,22264887,24265693,25082885,25640233,25087612,25097241,26593885,26247787,25921964,27884173,27535533,27775217,28130426,28157192,28224992,28571903,28611652,28327576,28181551,29114839,28492530,28118664,28559085,29555955,29847635,29765157,30060493,29769798,30156925,31589614,30609409,31814694,30924848,29925512,30718709,31725702,3157…
31535	female	26	MD	Macular dystrophy	ABCA4	NM_000350	NA	c.5603A>T	p.(Asn1868Ile)	het	VUS	11328725,11017087,21330655,24265693,26780318,27775217,28446513,30480703,29555955,30204727,30480704,29971439,30670881,29925512,31618761,30643219,32845050,32619608,33375396,32467599,31964843,31429209,32307445,32815999,31456290,31456290,32531858,32531858,32037395,33706644,34795310,34946930,34198153,34240658,33851411,36338671,35243166,35119454,35260635,35656873,36460718,35836572,35076026,35657619,366…
31535	female	26	MD	Macular dystrophy	CERKL	NM_001030311	NA	c.237_238+13del	p.?	het	P	3.58366e+07
31586	female	41	MD	Macular dystrophy	ABCA4	NM_000350	NA	c.1622T>C	p.(Leu541Pro)	het	P	9781034,11017087,16103129,16103129,19217903,19074458,24509150,24713488,26593885,25712131,25712131,28041643,29186038,29114839,28559085,29068140,29555955,30204727,29847635,29925512,30718709,30653986,30643219,31573552,32619608,31964843,31429209,32307445,32783370,31456290,32581362,32531858,32037395,32141364,34315337,33369172,33749171,33851411,35119454,35260635,35260635,36460718,35836572,36672815
31586	female	41	MD	Macular dystrophy	ABCA4	NM_000350	NA	c.3113C>T	p.(Ala1038Val)	het	P	9054934,9466990,15579991,16103129,16103129,19217903,19074458,22312191,24509150,25087612,25910913,26593885,25712131,28041643,28224992,28559085,29068140,29555955,30204727,29847635,30215852,30093795,31589614,30609409,29925512,30718709,30653986,30643219,32619608,31429209,31980526,32307445,32815999,31456290,32581362,32531858,32037395,32141364,32141364,34313030,34647987,34315337,34327195,34946930,33369…
31586	female	41	MD	Macular dystrophy	ABCA4	NM_000350	NA	c.4253+43G>A	p.[=,Ile1377Hisfs*3]	het	LP	29925512,29848554,31614660,31618761,30643219,32619608,32307445,32531858,31963381,34440443,35119454,35055178,35456422
31676	male	49	MD	Macular dystrophy	ABCA4	NM_000350	NA	c.1622T>C	p.(Leu541Pro)	het	P	9781034,11017087,16103129,16103129,19217903,19074458,24509150,24713488,26593885,25712131,25712131,28041643,29186038,29114839,28559085,29068140,29555955,30204727,29847635,29925512,30718709,30653986,30643219,31573552,32619608,31964843,31429209,32307445,32783370,31456290,32581362,32531858,32037395,32141364,34315337,33369172,33749171,33851411,35119454,35260635,35260635,36460718,35836572,36672815
31676	male	49	MD	Macular dystrophy	ABCA4	NM_000350	NA	c.3113C>T	p.(Ala1038Val)	het	P	9054934,9466990,15579991,16103129,16103129,19217903,19074458,22312191,24509150,25087612,25910913,26593885,25712131,28041643,28224992,28559085,29068140,29555955,30204727,29847635,30215852,30093795,31589614,30609409,29925512,30718709,30653986,30643219,32619608,31429209,31980526,32307445,32815999,31456290,32581362,32531858,32037395,32141364,32141364,34313030,34647987,34315337,34327195,34946930,33369…
31676	male	49	MD	Macular dystrophy	ABCA4	NM_000350	NA	c.5882G>A	p.(Gly1961Glu)	het	P	9295268,11017087,16103129,18161617,19217903,22025579,21786275,22661473,22264887,24265693,25082885,25640233,25087612,25097241,26593885,26247787,25921964,27884173,27535533,27775217,28130426,28157192,28224992,28571903,28611652,28327576,28181551,29114839,28492530,28118664,28559085,29555955,29847635,29765157,30060493,29769798,30156925,31589614,30609409,31814694,30924848,29925512,30718709,31725702,3157…
31676	male	49	MD	Macular dystrophy	BEST1	NM_004183	NA	c.72G>A	p.(Trp24*)	het	P	2.54124e+07
31739	male	16	MD	Macular dystrophy	ABCA4	NM_000350	NA	c.4253+43G>A	p.[=,Ile1377Hisfs*3]	hom	LP	29925512,29848554,31614660,31618761,30643219,32619608,32307445,32531858,31963381,34440443,35119454,35055178,35456422
31739	male	16	MD	Macular dystrophy	ABCA4	NM_000350	NA	c.4289T>C	p.(Leu1430Pro)	hom	LP	1.09588e+07
3188	male	8	MD	Macular dystrophy	ABCA4	NM_000350	NA	c.160T>G	p.(Cys54Gly)	hom	LP	15108289
3188	male	8	MD	Macular dystrophy	ABCA4	NM_000350	NA	c.5603A>T	p.(Asn1868Ile)	hom	VUS	11328725,11017087,21330655,24265693,26780318,27775217,28446513,30480703,29555955,30204727,30480704,29971439,30670881,29925512,31618761,30643219,32845050,32619608,33375396,32467599,31964843,31429209,32307445,32815999,31456290,31456290,32531858,32531858,32037395,33706644,34795310,34946930,34198153,34240658,33851411,36338671,35243166,35119454,35260635,35656873,36460718,35836572,35076026,35657619,366…
31967	female	56	MD	Macular dystrophy	ABCA4	NM_000350	NA	c.3113C>T	p.(Ala1038Val)	het	P	9054934,9466990,15579991,16103129,16103129,19217903,19074458,22312191,24509150,25087612,25910913,26593885,25712131,28041643,28224992,28559085,29068140,29555955,30204727,29847635,30215852,30093795,31589614,30609409,29925512,30718709,30653986,30643219,32619608,31429209,31980526,32307445,32815999,31456290,32581362,32531858,32037395,32141364,32141364,34313030,34647987,34315337,34327195,34946930,33369…
31967	female	56	MD	Macular dystrophy	ABCA4	NM_000350	NA	c.4537dup	p.(Gln1513Profs*42)	het	P	found in this study
3652	male	39	MD	Macular dystrophy	ABCA4	NM_000350	NA	c.1804C>T	p.(Arg602Trp)	het	P	9973280,16103129,16103129,23695285,23755871,24444108,29186038,28181551,29114839,28559085,28838317,29641573,30093795,30093795,28947085,31589614,31216405,32845050,32619608,31964843,31429209,32307445,33090715,32036094,33261146,33261146,33261146,32581362,33706644,33781268,34327195,33301772,33301772,36338671,35119454,36460718,35657619
3652	male	39	MD	Macular dystrophy	ABCA4	NM_000350	NA	c.5882G>A	p.(Gly1961Glu)	het	P	9295268,11017087,16103129,18161617,19217903,22025579,21786275,22661473,22264887,24265693,25082885,25640233,25087612,25097241,26593885,26247787,25921964,27884173,27535533,27775217,28130426,28157192,28224992,28571903,28611652,28327576,28181551,29114839,28492530,28118664,28559085,29555955,29847635,29765157,30060493,29769798,30156925,31589614,30609409,31814694,30924848,29925512,30718709,31725702,3157…
3988	female	38	MD	Macular dystrophy	ABCA4	NM_000350	NA	c.5381C>A	p.(Ala1794Asp)	het	LP	10090887,28041643,29555955,30093795,30093795,33375396,31964843,32581362,36672815	trans confirmed
3988	female	38	MD	Macular dystrophy	ABCA4	NM_000350	NA	c.5882G>A	p.(Gly1961Glu)	het	P	9295268,11017087,16103129,18161617,19217903,22025579,21786275,22661473,22264887,24265693,25082885,25640233,25087612,25097241,26593885,26247787,25921964,27884173,27535533,27775217,28130426,28157192,28224992,28571903,28611652,28327576,28181551,29114839,28492530,28118664,28559085,29555955,29847635,29765157,30060493,29769798,30156925,31589614,30609409,31814694,30924848,29925512,30718709,31725702,3157…	trans confirmed
4153	male	26	MD	Macular dystrophy	ABCA4	NM_000350	NA	c.3268T>C	p.(Ser1090Pro)	het	LP	found in this study
4153	male	26	MD	Macular dystrophy	ABCA4	NM_000350	NA	c.5882G>A	p.(Gly1961Glu)	het	P	9295268,11017087,16103129,18161617,19217903,22025579,21786275,22661473,22264887,24265693,25082885,25640233,25087612,25097241,26593885,26247787,25921964,27884173,27535533,27775217,28130426,28157192,28224992,28571903,28611652,28327576,28181551,29114839,28492530,28118664,28559085,29555955,29847635,29765157,30060493,29769798,30156925,31589614,30609409,31814694,30924848,29925512,30718709,31725702,3157…
4153	male	26	MD	Macular dystrophy	PCARE	NM_001029883	NA	c.1550C>T	p.(Ser517Leu)	het	LP	found in this study
5064	male	14	MD	Macular dystrophy	ABCA4	NM_000350	NA	c.3482G>A	p.(Arg1161His)	het	LP	26780318,29555955,31589614,31814694,29925512,31964843,32307445,32845068,31456290,32531858,31816670
5064	male	14	MD	Macular dystrophy	ABCA4	NM_000350	NA	c.5461-10T>C	p.[Thr1821Aspfs*6,Thr1821Valfs*13]	het	P	15614537,10958763,19074458,20696155,22328824,22264887,23695285,25082885,24713488,23591405,25097241,26261413,25525159,26976702,27775217,27775217,28118664,28341476,29555955,30204727,29461686,29310964,30093795,29162642,28947085,30576320,31589614,29925512,30718709,31618761,30643219,32619608,32467599,31964843,31429209,31980526,32783370,32581362,32531858,32531858,32141364,33706644,34198153,34570182,337…
5218	female	58	MD	Macular dystrophy	ABCA4	NM_000350	NA	c.5189G>A	p.(Trp1730*)	het	P	28118664,29555955,32307445,31456290
5218	female	58	MD	Macular dystrophy	ABCA4	NM_000350	NA	c.5603A>T	p.(Asn1868Ile)	hom	VUS	11328725,11017087,21330655,24265693,26780318,27775217,28446513,30480703,29555955,30204727,30480704,29971439,30670881,29925512,31618761,30643219,32845050,32619608,33375396,32467599,31964843,31429209,32307445,32815999,31456290,31456290,32531858,32531858,32037395,33706644,34795310,34946930,34198153,34240658,33851411,36338671,35243166,35119454,35260635,35656873,36460718,35836572,35076026,35657619,366…
5459	male	54	MD	Macular dystrophy	ABCA4	NM_000350	NA	c.5512C>A	p.(His1838Asn)	het	LP	15192030,33375396,31964843
5459	male	54	MD	Macular dystrophy	ABCA4	NM_000350	NA	c.4249_4251del	p.(Phe1417del)	het	P	23419329,28947085,32531858
5693	female	31	MD	Macular dystrophy	ABCA4	NM_000350	NA	c.5882G>A	p.(Gly1961Glu)	het	P	9295268,11017087,16103129,18161617,19217903,22025579,21786275,22661473,22264887,24265693,25082885,25640233,25087612,25097241,26593885,26247787,25921964,27884173,27535533,27775217,28130426,28157192,28224992,28571903,28611652,28327576,28181551,29114839,28492530,28118664,28559085,29555955,29847635,29765157,30060493,29769798,30156925,31589614,30609409,31814694,30924848,29925512,30718709,31725702,3157…
5693	female	31	MD	Macular dystrophy	ABCA4	NM_000350	NA	c.3819dup	p.(Leu1274Serfs*8)	het	P	found in this study
5695	female	22	MD	Macular dystrophy	ABCA4	NM_000350	NA	c.5461-10T>C	p.[Thr1821Aspfs*6,Thr1821Valfs*13]	het	P	15614537,10958763,19074458,20696155,22328824,22264887,23695285,25082885,24713488,23591405,25097241,26261413,25525159,26976702,27775217,27775217,28118664,28341476,29555955,30204727,29461686,29310964,30093795,29162642,28947085,30576320,31589614,29925512,30718709,31618761,30643219,32619608,32467599,31964843,31429209,31980526,32783370,32581362,32531858,32531858,32141364,33706644,34198153,34570182,337…
5695	female	22	MD	Macular dystrophy	ABCA4	NM_000350	NA	c.5882G>A	p.(Gly1961Glu)	het	P	9295268,11017087,16103129,18161617,19217903,22025579,21786275,22661473,22264887,24265693,25082885,25640233,25087612,25097241,26593885,26247787,25921964,27884173,27535533,27775217,28130426,28157192,28224992,28571903,28611652,28327576,28181551,29114839,28492530,28118664,28559085,29555955,29847635,29765157,30060493,29769798,30156925,31589614,30609409,31814694,30924848,29925512,30718709,31725702,3157…
6854	female	46	MD	Macular dystrophy	ABCA4	NM_000350	NA	c.2802_2804del	p.(Val935del)	het	LP	found in this study
6854	female	46	MD	Macular dystrophy	ABCA4	NM_000350	NA	c.71G>A	p.(Arg24His)	het	LP	9973280,31180159,31429209,31980526,32307445,33261146,34426522,33301772,36672815
6870	female	34	MD	Macular dystrophy	ABCA4	NM_000350	NA	c.1903C>A	p.(Gln635Lys)	het	LP	10958763
6870	female	34	MD	Macular dystrophy	ABCA4	NM_000350	NA	c.5882G>A	p.(Gly1961Glu)	het	P	9295268,11017087,16103129,18161617,19217903,22025579,21786275,22661473,22264887,24265693,25082885,25640233,25087612,25097241,26593885,26247787,25921964,27884173,27535533,27775217,28130426,28157192,28224992,28571903,28611652,28327576,28181551,29114839,28492530,28118664,28559085,29555955,29847635,29765157,30060493,29769798,30156925,31589614,30609409,31814694,30924848,29925512,30718709,31725702,3157…
7080	female	37	MD	Macular dystrophy	ABCA4	NM_000350	NA	c.161G>A	p.(Cys54Tyr)	het	LP	9973280,10612508,19217903,25082885,25910913,25472526,28559085,30609409,31397521,29925512,31964843,31429209,31980526,32307445,32531858,31963381,33706644,33369172,35076026,35753512,35456422,36672815
7080	female	37	MD	Macular dystrophy	ABCA4	NM_000350	NA	c.5603A>T	p.(Asn1868Ile)	het	VUS	11328725,11017087,21330655,24265693,26780318,27775217,28446513,30480703,29555955,30204727,30480704,29971439,30670881,29925512,31618761,30643219,32845050,32619608,33375396,32467599,31964843,31429209,32307445,32815999,31456290,31456290,32531858,32531858,32037395,33706644,34795310,34946930,34198153,34240658,33851411,36338671,35243166,35119454,35260635,35656873,36460718,35836572,35076026,35657619,366…
8170	female	38	MD	Macular dystrophy	ABCA4	NM_000350	NA	c.6229C>T	p.(Arg2077Trp)	het	P	9054934,19217903,20647261,24713488,28041643,28559085,29555955,29847635,29925512,32619608,31964843,31429209,32307445,32581362,32531858,32531858,35119454,36460718,35076026
8170	female	38	MD	Macular dystrophy	ABCA4	NM_000350	NA	c.5603A>T	p.(Asn1868Ile)	het	VUS	11328725,11017087,21330655,24265693,26780318,27775217,28446513,30480703,29555955,30204727,30480704,29971439,30670881,29925512,31618761,30643219,32845050,32619608,33375396,32467599,31964843,31429209,32307445,32815999,31456290,31456290,32531858,32531858,32037395,33706644,34795310,34946930,34198153,34240658,33851411,36338671,35243166,35119454,35260635,35656873,36460718,35836572,35076026,35657619,366…
8274	male	45	MD	Macular dystrophy	ABCA4	NM_000350	NA	c.1622T>C	p.(Leu541Pro)	het	P	9781034,11017087,16103129,16103129,19217903,19074458,24509150,24713488,26593885,25712131,25712131,28041643,29186038,29114839,28559085,29068140,29555955,30204727,29847635,29925512,30718709,30653986,30643219,31573552,32619608,31964843,31429209,32307445,32783370,31456290,32581362,32531858,32037395,32141364,34315337,33369172,33749171,33851411,35119454,35260635,35260635,36460718,35836572,36672815
8274	male	45	MD	Macular dystrophy	ABCA4	NM_000350	NA	c.3113C>T	p.(Ala1038Val)	het	P	9054934,9466990,15579991,16103129,16103129,19217903,19074458,22312191,24509150,25087612,25910913,26593885,25712131,28041643,28224992,28559085,29068140,29555955,30204727,29847635,30215852,30093795,31589614,30609409,29925512,30718709,30653986,30643219,32619608,31429209,31980526,32307445,32815999,31456290,32581362,32531858,32037395,32141364,32141364,34313030,34647987,34315337,34327195,34946930,33369…
8274	male	45	MD	Macular dystrophy	ABCA4	NM_000350	NA	c.5882G>A	p.(Gly1961Glu)	het	P	9295268,11017087,16103129,18161617,19217903,22025579,21786275,22661473,22264887,24265693,25082885,25640233,25087612,25097241,26593885,26247787,25921964,27884173,27535533,27775217,28130426,28157192,28224992,28571903,28611652,28327576,28181551,29114839,28492530,28118664,28559085,29555955,29847635,29765157,30060493,29769798,30156925,31589614,30609409,31814694,30924848,29925512,30718709,31725702,3157…
8305	male	29	MD	Macular dystrophy	ABCA4	NM_000350	NA	c.5917del	p.(Val1973*)	het	P	10958763,23755871,28041643,29099798,28341476,29555955,30576320,31589614,32619608,31964843,32036094,32581362,32531858,34315337,34327195,34758253,36338671,35119454,35260635,35260635,35656873,36460718,35836572
8305	male	29	MD	Macular dystrophy	ABCA4	NM_000350	NA	c.5882G>A	p.(Gly1961Glu)	het	P	9295268,11017087,16103129,18161617,19217903,22025579,21786275,22661473,22264887,24265693,25082885,25640233,25087612,25097241,26593885,26247787,25921964,27884173,27535533,27775217,28130426,28157192,28224992,28571903,28611652,28327576,28181551,29114839,28492530,28118664,28559085,29555955,29847635,29765157,30060493,29769798,30156925,31589614,30609409,31814694,30924848,29925512,30718709,31725702,3157…
8412	female	53	MD	Macular dystrophy	ABCA4	NM_000350	NA	c.4234C>T	p.(Gln1412*)	het	P	10090887,24713488,25640233,25283059,25525159,28559085,29555955,30204727,29847651,29925512,31964843,32307445,32531858,32531858,32531858,33749171,35119454,35836572
8412	female	53	MD	Macular dystrophy	ABCA4	NM_000350	NA	c.4253+43G>A	p.[=,Ile1377Hisfs*3]	het	LP	29925512,29848554,31614660,31618761,30643219,32619608,32307445,32531858,31963381,34440443,35119454,35055178,35456422
8440	male	43	MD	Macular dystrophy	ABCA4	NM_000350	NA	c.4462T>C	p.(Cys1488Arg)	het	P	9973280,11017087,24713488,28559085,29555955,29925512,31964843,31429209,32307445,32531858,35260635,36460718
8440	male	43	MD	Macular dystrophy	ABCA4	NM_000350	NA	c.5882G>A	p.(Gly1961Glu)	het	P	9295268,11017087,16103129,18161617,19217903,22025579,21786275,22661473,22264887,24265693,25082885,25640233,25087612,25097241,26593885,26247787,25921964,27884173,27535533,27775217,28130426,28157192,28224992,28571903,28611652,28327576,28181551,29114839,28492530,28118664,28559085,29555955,29847635,29765157,30060493,29769798,30156925,31589614,30609409,31814694,30924848,29925512,30718709,31725702,3157…
8921	male	15	MD	Macular dystrophy	ABCA4	NM_000350	NA	c.634C>T	p.(Arg212Cys)	hom	P	9503029,22264887,25082885,25283059,28224992,28559085,29555955,30093795,31589614,29925512,32845050,32619608,32467599,31964843,31429209,32307445,32845068,32036094,31456290,32581362,32531858,32531858,32141364,34327195,34426522,33749171,33851411,35119454,35260635,36460718,35076026
8986	female	31	MD	Macular dystrophy	ABCA4	NM_000350	NA	c.4539+2001G>A	p.?	het	P	23918662,28224992,29526278,31618761,32307445
8986	female	31	MD	Macular dystrophy	ABCA4	NM_000350	NA	c.2588G>C	p.[Gly863Ala,Gly863del]	het	P	9054934,12192456,3002862,10090887,10612508,11017087,11919200,20981092,23144455,22264887,24082139,23695285,25082885,24713488,25333069,25097241,24154662,25283059,26247787,28041643,28559085,28341476,28446513,29555955,30215852,29310964,29431110,29162642,30609409,29925512,30718709,30643219,32845050,32619608,32467599,31964843,31429209,31980526,32307445,32913387,32036094,32815999,31456290,32581362,32531…
8986	female	31	MD	Macular dystrophy	ABCA4	NM_000350	NA	c.5603A>T	p.(Asn1868Ile)	het	VUS	11328725,11017087,21330655,24265693,26780318,27775217,28446513,30480703,29555955,30204727,30480704,29971439,30670881,29925512,31618761,30643219,32845050,32619608,33375396,32467599,31964843,31429209,32307445,32815999,31456290,31456290,32531858,32531858,32037395,33706644,34795310,34946930,34198153,34240658,33851411,36338671,35243166,35119454,35260635,35656873,36460718,35836572,35076026,35657619,366…
9032	female	27	MD	Macular dystrophy	ABCA4	NM_000350	NA	c.2829del	p.(Pro944Glnfs*6)	het	P	23882696	trans confirmed
9032	female	27	MD	Macular dystrophy	ABCA4	NM_000350	NA	c.5603A>T	p.(Asn1868Ile)	het	VUS	11328725,11017087,21330655,24265693,26780318,27775217,28446513,30480703,29555955,30204727,30480704,29971439,30670881,29925512,31618761,30643219,32845050,32619608,33375396,32467599,31964843,31429209,32307445,32815999,31456290,31456290,32531858,32531858,32037395,33706644,34795310,34946930,34198153,34240658,33851411,36338671,35243166,35119454,35260635,35656873,36460718,35836572,35076026,35657619,366…	trans confirmed
9473	male	25	MD	Macular dystrophy	ABCA4	NM_000350	NA	c.4234C>T	p.(Gln1412*)	het	P	10090887,24713488,25640233,25283059,25525159,28559085,29555955,30204727,29847651,29925512,31964843,32307445,32531858,32531858,32531858,33749171,35119454,35836572
9473	male	25	MD	Macular dystrophy	ABCA4	NM_000350	NA	c.6089G>A	p.(Arg2030Gln)	het	LP	9973280,24265693,24713488,25283059,27596865,28559085,29555955,30215852,31589614,29925512,30718709,30798147,32845050,32619608,32467599,31964843,32307445,32815999,31456290,32531858,32531858,34647987,34327195,34426522,33851411,35119454,35260635,36460718,35076026,36672815
9498	male	58	MD	Macular dystrophy	ABCA4	NM_000350	NA	c.2588G>C	p.[Gly863Ala,Gly863del]	het	P	9054934,12192456,3002862,10090887,10612508,11017087,11919200,20981092,23144455,22264887,24082139,23695285,25082885,24713488,25333069,25097241,24154662,25283059,26247787,28041643,28559085,28341476,28446513,29555955,30215852,29310964,29431110,29162642,30609409,29925512,30718709,30643219,32845050,32619608,32467599,31964843,31429209,31980526,32307445,32913387,32036094,32815999,31456290,32581362,32531…
9498	male	58	MD	Macular dystrophy	ABCA4	NM_000350	NA	c.2894A>G	p.(Asn965Ser)	het	P	9054934,17982420,24097981,22968130,24713488,24453473,25356976,26780318,27739528,28559085,30204727,29145636,30093795,29925512,30718709,32845050,32619608,31964843,32307445,33090715,33090715,33090715,32845068,31456290,33261146,33261146,32244552,32531858,34315337,33691693,33301772,33732702,36338671,35119454,36284670,36460718,36284460,36819107,36819107
9498	male	58	MD	Macular dystrophy	ABCA4	NM_000350	NA	c.5603A>T	p.(Asn1868Ile)	het	VUS	11328725,11017087,21330655,24265693,26780318,27775217,28446513,30480703,29555955,30204727,30480704,29971439,30670881,29925512,31618761,30643219,32845050,32619608,33375396,32467599,31964843,31429209,32307445,32815999,31456290,31456290,32531858,32531858,32037395,33706644,34795310,34946930,34198153,34240658,33851411,36338671,35243166,35119454,35260635,35656873,36460718,35836572,35076026,35657619,366…
9528	female	37	MD	Macular dystrophy	ABCA4	NM_000350	NA	c.5882G>A	p.(Gly1961Glu)	het	P	9295268,11017087,16103129,18161617,19217903,22025579,21786275,22661473,22264887,24265693,25082885,25640233,25087612,25097241,26593885,26247787,25921964,27884173,27535533,27775217,28130426,28157192,28224992,28571903,28611652,28327576,28181551,29114839,28492530,28118664,28559085,29555955,29847635,29765157,30060493,29769798,30156925,31589614,30609409,31814694,30924848,29925512,30718709,31725702,3157…
9528	female	37	MD	Macular dystrophy	ABCA4	NM_000350	NA	c.1957del	p.(Arg653Alafs*17)	het	P	found in this study
9547	male	52	MD	Macular dystrophy	ABCA4	NM_000350	NA	c.5882G>A	p.(Gly1961Glu)	hom	P	9295268,11017087,16103129,18161617,19217903,22025579,21786275,22661473,22264887,24265693,25082885,25640233,25087612,25097241,26593885,26247787,25921964,27884173,27535533,27775217,28130426,28157192,28224992,28571903,28611652,28327576,28181551,29114839,28492530,28118664,28559085,29555955,29847635,29765157,30060493,29769798,30156925,31589614,30609409,31814694,30924848,29925512,30718709,31725702,3157…
24354	female	56	MD	Macular dystrophy	ABCC6	NM_001171	NA	c.2263G>A	p.(Gly755Arg)	hom	P	17617515,27994049,30154241,31589614,34205333,33726816,32873932,34906475
25642	female	20	MD	Macular dystrophy	BBS1	NM_024649	NA	c.1169T>G	p.(Met390Arg)	hom	P	12118255,12677556,18032602,18766993,20498079,22940089,23143442,22581970,22998390,23565731,23943788,26022370,25982971,26325558,27032803,27788217,28559085,28838317,30337596,30142598,29974258,31589614,30609409,31028937,30718709,30614526,31370859,30484961,32483926,31964843,31429209,31980526,33015405,33169370,31456290,31456290,32581362,32531858,32037395,33532864,33910932,34327195,34940782,34526762,349…
26672	male	18	MD	Macular dystrophy	BBS1	NM_024649	NA	c.1169T>G	p.(Met390Arg)	hom	P	12118255,12677556,18032602,18766993,20498079,22940089,23143442,22581970,22998390,23565731,23943788,26022370,25982971,26325558,27032803,27788217,28559085,28838317,30337596,30142598,29974258,31589614,30609409,31028937,30718709,30614526,31370859,30484961,32483926,31964843,31429209,31980526,33015405,33169370,31456290,31456290,32581362,32531858,32037395,33532864,33910932,34327195,34940782,34526762,349…
26672	male	18	MD	Macular dystrophy	RDH5	NM_002905	NA	c.712G>T	p.(Gly238Trp)	het	P	10369264,11675386,17476461,18949499,31964843,31456290,32531858,31963381,32141364,34327195,34426522,34493867,36460718
29123	female	11	MD	Macular dystrophy	BBS7	NM_176824	NA	c.949C>G	p.(Leu317Val)	hom	LP	26518167
10769	male	17	MD	Macular dystrophy	BEST1	NM_004183	NA	c.889C>T	p.(Pro297Ser)	het	LP	10453731,13129869,32531858,34012682,34327816
11134	male	60	MD	Macular dystrophy	BEST1	NM_004183	NA	c.728C>T	p.(Ala243Val)	het	P	10737974,17065513,21436265,24560797,28559085,29555955,28225368,31589614,31570112,32239196,32531858,34327816,36512348,35119454,36460718
11161	male	46	MD	Macular dystrophy	BEST1	NM_004183	NA	c.676G>A	p.(Ala226Thr)	het	LP	found in this study
13054	male	71	MD	Macular dystrophy	BEST1	NM_004183	NA	c.884_886del	p.(Ile295del)	het	P	9700209,16612637,17898294,32531858,34327816
13939	male	40	MD	Macular dystrophy	BEST1	NM_004183	NA	c.44G>A	p.(Gly15Asp)	het	LP	20057903,21436265,27668499,31570112,32531858,34327816,35119454,35260635,36460718
13939	male	40	MD	Macular dystrophy	BEST1	NM_004183	NA	c.400C>G	p.(Leu134Val)	het	LP	17287362,33302512,32239196,32531858,34327816,35119454
14232	female	21	MD	Macular dystrophy	BEST1	NM_004183	NA	c.277T>C	p.(Trp93Arg)	het	P	21273940,25082885,35973442
14306	male	48	MD	Macular dystrophy	BEST1	NM_004183	NA	c.884_886del	p.(Ile295del)	het	P	9700209,16612637,17898294,32531858,34327816
14594	male	31	MD	Macular dystrophy	BEST1	NM_004183	NA	c.652C>T	p.(Arg218Cys)	het	P	9700209,21878505,23825107,25489231,28687848,29555955,29781975,30593719,29668979,31570112,31519547,31429209,32239196,34327816,36512348,35260635,35656873,36460718,36284460,35973442,35456422
16058	female	12	MD	Macular dystrophy	BEST1	NM_004183	NA	c.590_615del	p.(Leu197Profs*26)	het	P	33302512		found in 2 affected family members
16058	female	12	MD	Macular dystrophy	BEST1	NM_004183	NA	c.934G>A	p.(Asp312Asn)	het	P	10854112,17898294,19372599,21330666,23290749,24560797,29555955,33302512,32239196,34327816		found in 2 affected family members
16506	female	57	MD	Macular dystrophy	BEST1	NM_004183	NA	c.728C>T	p.(Ala243Val)	het	P	10737974,17065513,21436265,24560797,28559085,29555955,28225368,31589614,31570112,32239196,32531858,34327816,36512348,35119454,36460718
16901	female	59	MD	Macular dystrophy	ABCA4	NM_000350	NA	c.5603A>T	p.(Asn1868Ile)	het	VUS	11328725,11017087,21330655,24265693,26780318,27775217,28446513,30480703,29555955,30204727,30480704,29971439,30670881,29925512,31618761,30643219,32845050,32619608,33375396,32467599,31964843,31429209,32307445,32815999,31456290,31456290,32531858,32531858,32037395,33706644,34795310,34946930,34198153,34240658,33851411,36338671,35243166,35119454,35260635,35656873,36460718,35836572,35076026,35657619,366…
16901	female	59	MD	Macular dystrophy	BEST1	NM_004183	NA	c.728C>T	p.(Ala243Val)	het	P	10737974,17065513,21436265,24560797,28559085,29555955,28225368,31589614,31570112,32239196,32531858,34327816,36512348,35119454,36460718
18599	female	47	MD	Macular dystrophy	BEST1	NM_004183	NA	c.728C>T	p.(Ala243Val)	het	P	10737974,17065513,21436265,24560797,28559085,29555955,28225368,31589614,31570112,32239196,32531858,34327816,36512348,35119454,36460718
19462	male	37	MD	Macular dystrophy	BEST1	NM_004183	NA	c.695T>A	p.(Ile232Asn)	het	LP	1.66126e+07
2079	female	48	MD	Macular dystrophy	BEST1	NM_004183	NA	c.722C>A	p.(Thr241Asn)	het	LP	1.4518e+07
20912	male	41	MD	Macular dystrophy	BEST1	NM_004183	NA	c.693T>G	p.(Ser231Arg)	het	P	10737974
20973	female	55	MD	Macular dystrophy	BEST1	NM_004183	NA	c.422G>A	p.(Arg141His)	het	P	10854112,21825197,21330666,21809908,24560797,26200502,28559085,29068140,29555955,29668979,31766397,30718709,31455904,31429209,33302512,32531858,33369172,34327816,34015078
20973	female	55	MD	Macular dystrophy	BEST1	NM_004183	NA	c.934G>A	p.(Asp312Asn)	het	P	10854112,17898294,19372599,21330666,23290749,24560797,29555955,33302512,32239196,34327816
21730	female	55	MD	Macular dystrophy	BEST1	NM_004183	NA	c.728C>T	p.(Ala243Val)	het	P	10737974,17065513,21436265,24560797,28559085,29555955,28225368,31589614,31570112,32239196,32531858,34327816,36512348,35119454,36460718
26035	male	48	MD	Macular dystrophy	BEST1	NM_004183	NA	c.653G>A	p.(Arg218His)	het	P	10798642,22448417,27193166,28481155,28559085,30498755,31836750,31519547,32239196,31456290,36460718
27857	female	47	MD	Macular dystrophy	BEST1	NM_004183	NA	c.25G>C	p.(Val9Leu)	het	LP	21273940
28071	female	48	MD	Macular dystrophy	BEST1	NM_004183	NA	c.884_886del	p.(Ile295del)	het	P	9700209,16612637,17898294,32531858,34327816
28616	male	52	MD	Macular dystrophy	BEST1	NM_004183	NA	c.652C>T	p.(Arg218Cys)	het	P	9700209,21878505,23825107,25489231,28687848,29555955,29781975,30593719,29668979,31570112,31519547,31429209,32239196,34327816,36512348,35260635,35656873,36460718,36284460,35973442,35456422
28663	male	19	MD	Macular dystrophy	BEST1	NM_004183	NA	c.889C>T	p.(Pro297Ser)	het	LP	10453731,13129869,32531858,34012682,34327816
28663	male	19	MD	Macular dystrophy	BEST1	NM_004183	NA	c.1315C>T	p.(Gln439*)	het	P	3.43278e+07
29172	male	6	MD	Macular dystrophy	BEST1	NM_004183	NA	c.956T>C	p.(Leu319Pro)	hom	LP	2.9556e+07
29226	female	43	MD	Macular dystrophy	BEST1	NM_004183	NA	c.279G>T	p.(Trp93Cys)	het	LP	found in this study
29290	female	44	MD	Macular dystrophy	BEST1	NM_004183	NA	c.728C>T	p.(Ala243Val)	het	P	10737974,17065513,21436265,24560797,28559085,29555955,28225368,31589614,31570112,32239196,32531858,34327816,36512348,35119454,36460718
29822	female	49	MD	Macular dystrophy	BEST1	NM_004183	NA	c.728C>T	p.(Ala243Val)	het	P	10737974,17065513,21436265,24560797,28559085,29555955,28225368,31589614,31570112,32239196,32531858,34327816,36512348,35119454,36460718
30329	female	28	MD	Macular dystrophy	BEST1	NM_004183	NA	c.102C>T	p.(Gly34=)	hom	LP	21203346,31455904,34012682,36460718,35973442
30329	female	28	MD	Macular dystrophy	CRB1	NM_201253	NA	c.848+1G>A	p.?	het	P	28157192
30634	male	36	MD	Macular dystrophy	BEST1	NM_004183	NA	c.658C>T	p.(Gln220*)	het	P	30457648,31766397,32147488
30634	male	36	MD	Macular dystrophy	BEST1	NM_004183	NA	c.98A>G	p.(Tyr33Cys)	het	LP	35973442
30955	male	37	MD	Macular dystrophy	BEST1	NM_004183	NA	c.889C>T	p.(Pro297Ser)	het	LP	10453731,13129869,32531858,34012682,34327816		found in 2 affected family members
31068	male	38	MD	Macular dystrophy	BEST1	NM_004183	NA	c.925T>C	p.(Trp309Arg)	het	LP	2.12739e+07
31087	male	30	MD	Macular dystrophy	BEST1	NM_004183	NA	c.908A>G	p.(Asp303Gly)	het	P	2.12739e+07
31282	male	57	MD	Macular dystrophy	BEST1	NM_004183	NA	c.728C>T	p.(Ala243Val)	het	P	10737974,17065513,21436265,24560797,28559085,29555955,28225368,31589614,31570112,32239196,32531858,34327816,36512348,35119454,36460718
31487	male	58	MD	Macular dystrophy	BEST1	NM_004183	NA	c.652C>T	p.(Arg218Cys)	het	P	9700209,21878505,23825107,25489231,28687848,29555955,29781975,30593719,29668979,31570112,31519547,31429209,32239196,34327816,36512348,35260635,35656873,36460718,36284460,35973442,35456422
31532	female	25	MD	Macular dystrophy	BEST1	NM_004183	NA	c.652C>T	p.(Arg218Cys)	het	P	9700209,21878505,23825107,25489231,28687848,29555955,29781975,30593719,29668979,31570112,31519547,31429209,32239196,34327816,36512348,35260635,35656873,36460718,36284460,35973442,35456422
31635	male	12	MD	Macular dystrophy	BEST1	NM_004183	NA	c.903T>G	p.(Asp301Glu)	het	P	10331951,18844018,29555955,29115605,31570112,31519547,34001763,35973442
8346	male	14	MD	Macular dystrophy	BEST1	NM_004183	NA	c.884_886del	p.(Ile295del)	het	P	9700209,16612637,17898294,32531858,34327816
8347	female	52	MD	Macular dystrophy	BEST1	NM_004183	NA	c.728C>T	p.(Ala243Val)	het	P	10737974,17065513,21436265,24560797,28559085,29555955,28225368,31589614,31570112,32239196,32531858,34327816,36512348,35119454,36460718
8916	female	18	MD	Macular dystrophy	BEST1	NM_004183	NA	c.728C>T	p.(Ala243Val)	het	P	10737974,17065513,21436265,24560797,28559085,29555955,28225368,31589614,31570112,32239196,32531858,34327816,36512348,35119454,36460718	de novo confirmed
30522	female	29	MD	Macular dystrophy	CACNA2D4	NM_172364	NA	c.2552-1G>A	p.?	hom	LP	31964843
13417	male	14	MD	Macular dystrophy	CDH3	NM_001793	NA	c.1837dup	p.(Asp613Glyfs*4)	hom	P	found in this study
14271	female	36	MD	Macular dystrophy	CDH3	NM_001793	NA	c.160+1G>A	p.?	hom	P	17342797,25525159,31964843,31696509,34301208
14367	female	38	MD	Macular dystrophy	CDH3	NM_001793	NA	c.1507C>T	p.(Arg503Cys)	hom	LP	found in this study
31556	male	36	MD	Macular dystrophy	CDH3	NM_001793	Ex 1-2	NC_000016.10:g.(?_68.645.368)_(68.645.750_68.676.385)del	p.?	het	P	found in this study
31556	male	36	MD	Macular dystrophy	CDH3	NM_001793	NA	c.692-1G>T	p.?	het	P	found in this study
14285	female	53	MD	Macular dystrophy	CDHR1	NM_033100	NA	c.783G>A	p.[Pro261=,Asp214_Pro261del]	hom	LP	29555955,23591405,31387115,31387115,30718709,32531858,32531858,32037395,34327195,34426522,35260635,36259723,36460718,35836572,28224992,28765526,28765526,28885867,32681094,34795310
14686	male	48	MD	Macular dystrophy	CDHR1	NM_033100	NA	c.783G>A	p.[Pro261=,Asp214_Pro261del]	hom	LP	29555955,23591405,31387115,31387115,30718709,32531858,32531858,32037395,34327195,34426522,35260635,36259723,36460718,35836572,28224992,28765526,28765526,28885867,32681094,34795310
18202	male	43	MD	Macular dystrophy	CDHR1	NM_033100	NA	c.783G>A	p.[Pro261=,Asp214_Pro261del]	hom	LP	29555955,23591405,31387115,31387115,30718709,32531858,32531858,32037395,34327195,34426522,35260635,36259723,36460718,35836572,28224992,28765526,28765526,28885867,32681094,34795310	homozygosity confirmed
21464	female	43	MD	Macular dystrophy	CDHR1	NM_033100	NA	c.783G>A	p.[Pro261=,Asp214_Pro261del]	hom	LP	29555955,23591405,31387115,31387115,30718709,32531858,32531858,32037395,34327195,34426522,35260635,36259723,36460718,35836572,28224992,28765526,28765526,28885867,32681094,34795310
21680	male	79	MD	Macular dystrophy	CDHR1	NM_033100	NA	c.783G>A	p.[Pro261=,Asp214_Pro261del]	hom	LP	29555955,23591405,31387115,31387115,30718709,32531858,32531858,32037395,34327195,34426522,35260635,36259723,36460718,35836572,28224992,28765526,28765526,28885867,32681094,34795310
2665	female	54	MD	Macular dystrophy	CDHR1	NM_033100	NA	c.1A>G	p.(Met1?)	het	LP	32681094,31964843,31816670,32037395	trans confirmed
2665	female	54	MD	Macular dystrophy	CDHR1	NM_033100	NA	c.783G>A	p.[Pro261=,Asp214_Pro261del]	het	LP	29555955,23591405,31387115,31387115,30718709,32531858,32531858,32037395,34327195,34426522,35260635,36259723,36460718,35836572,28224992,28765526,28765526,28885867,32681094,34795310	trans confirmed
27856	male	40	MD	Macular dystrophy	CDHR1	NM_033100	NA	c.783G>A	p.[Pro261=,Asp214_Pro261del]	het	LP	29555955,23591405,31387115,31387115,30718709,32531858,32531858,32037395,34327195,34426522,35260635,36259723,36460718,35836572,28224992,28765526,28765526,28885867,32681094,34795310
27856	male	40	MD	Macular dystrophy	CDHR1	NM_033100	NA	c.1837del	p.(His613Metfs*42)	het	LP	found in this study
29083	male	40	MD	Macular dystrophy	CDHR1	NM_033100	NA	c.783G>A	p.[Pro261=,Asp214_Pro261del]	het	LP	29555955,23591405,31387115,31387115,30718709,32531858,32531858,32037395,34327195,34426522,35260635,36259723,36460718,35836572,28224992,28765526,28765526,28885867,32681094,34795310
29083	male	40	MD	Macular dystrophy	CDHR1	NM_033100	NA	c.1503_1507del	p.(Gly502fs*32)	het	P	29555955,31387115,31964843
30599	male	56	MD	Macular dystrophy	CDHR1	NM_033100	NA	c.783G>A	p.[Pro261=,Asp214_Pro261del]	hom	LP	29555955,23591405,31387115,31387115,30718709,32531858,32531858,32037395,34327195,34426522,35260635,36259723,36460718,35836572,28224992,28765526,28765526,28885867,32681094,34795310
30698	male	49	MD	Macular dystrophy	CDHR1	NM_033100	NA	c.783G>A	p.[Pro261=,Asp214_Pro261del]	hom	LP	29555955,23591405,31387115,31387115,30718709,32531858,32531858,32037395,34327195,34426522,35260635,36259723,36460718,35836572,28224992,28765526,28765526,28885867,32681094,34795310
30977	male	33	MD	Macular dystrophy	CDHR1	NM_033100	NA	c.2522_2528del	p.(Ile841Serfs*119)	het	LP	26766544,27623334,28041643,29555955,31387115,31130284,31964843,32581362,33576794,34229535,33749171,35260635,35656873,36460718,35836572
30977	male	33	MD	Macular dystrophy	CDHR1	NM_033100	NA	c.783G>A	p.[Pro261=,Asp214_Pro261del]	het	LP	29555955,23591405,31387115,31387115,30718709,32531858,32531858,32037395,34327195,34426522,35260635,36259723,36460718,35836572,28224992,28765526,28765526,28885867,32681094,34795310
31377	male	38	MD	Macular dystrophy	CDHR1	NM_033100	NA	c.2522_2528del	p.(Ile841Serfs*119)	het	LP	26766544,27623334,28041643,29555955,31387115,31130284,31964843,32581362,33576794,34229535,33749171,35260635,35656873,36460718,35836572
31377	male	38	MD	Macular dystrophy	CDHR1	NM_033100	NA	c.783G>A	p.[Pro261=,Asp214_Pro261del]	het	LP	29555955,23591405,31387115,31387115,30718709,32531858,32531858,32037395,34327195,34426522,35260635,36259723,36460718,35836572,28224992,28765526,28765526,28885867,32681094,34795310
29855	male	26	MD	Macular dystrophy	CERKL	NM_001030311	Ex 2	c.(238+1_239-1)_(481+1_482-1)del	p.?	het	P	34662339
29855	male	26	MD	Macular dystrophy	CERKL	NM_001030311	NA	c.847C>T	p.(Arg283*)	het	P	14681825,15708351,24123366,25097241,25097241,25525159,28157192,28041643,28559085,29068140,29555955,30337596,31082679,31589614,31054281,30718709,33322828,31964843,32411380,32036094,32865075,31456290,32581362,32037395,33576794,34315337,34426522,33749171,34758253,35119454,36460718,35456422,36819107
16060	female	6	MD	Macular dystrophy	CNGA3	NM_001298	NA	c.829C>T	p.(Arg277Cys)	het	P	11536077,15743887,17693388,20238023,21911670,23082193,26992781,30418171,31589614,30682209,30653986,31964843,31429209,31456290,32531858,34449556,35119454,36833446	trans confirmed
16060	female	6	MD	Macular dystrophy	CNGA3	NM_001298	NA	c.1117G>A	p.(Val373Met)	het	LP	35332618	trans confirmed
16060	female	6	MD	Macular dystrophy	CNGB3	NM_019098	NA	c.1148del	p.(Thr383Ilefs*13)	het	P	10888875,12815043,16379026,20079539,22975760,23805033,28041643,28041643,29053603,28746191,28341476,28341476,30418171,30337596,30190494,28929832,29769798,30609409,30718709,31964843,31964843,31429209,31980526,32036094,32581362,32531858,31816670,31816670,32037395,32860008,33562422,34426522,33737949,33749171,34758253,34449556,33851411,35119454,35260635,36460718,35456422,36672815
31279	male	29	MD	Macular dystrophy	CNGA3	NM_001298	NA	c.542A>G	p.(Tyr181Cys)	het	P	11536077,17693388,23082193,30682209,31237654
31279	male	29	MD	Macular dystrophy	CNGA3	NM_001298	NA	c.847C>T	p.(Arg283Trp)	het	P	9662398,17693388,20238023,24504161,26992781,30682209,31725702,31237654,31877759,31964843,31429209,32869108,32531858,32037395,32141364,33562422,34449556,36460718,36284460,35456423,36833446
14438	female	16	MD	Macular dystrophy	CNGB3	NM_019098	NA	c.904-2A>T	p.?	hom	P	2.83415e+07
27786	male	22	MD	Macular dystrophy	CRB1	NM_201253	NA	c.3961del	p.(Cys1321Alafs*20)	het	LP	found in this study
27786	male	22	MD	Macular dystrophy	CRB1	NM_201253	NA	c.498_506del	p.(Ile167_Gly169del)	het	LP	NA,23379534,25474345,27628848,28041643,27096895,29555955,31047384,29869924,31875109,30609409,31964843,31964843,31980526,33029571,32581362,32531858,32037395,33773389,34783605,34426522,34884448,33387055,34003923,33749171,35119454,36460718,35456422,36819107,36819107
28040	female	69	MD	Macular dystrophy	CRB1	NM_201253	NA	c.498_506del	p.(Ile167_Gly169del)	het	LP	NA,23379534,25474345,27628848,28041643,27096895,29555955,31047384,29869924,31875109,30609409,31964843,31964843,31980526,33029571,32581362,32531858,32037395,33773389,34783605,34426522,34884448,33387055,34003923,33749171,35119454,36460718,35456422,36819107,36819107
28040	female	69	MD	Macular dystrophy	CRB1	NM_201253	NA	c.2171A>G	p.(Tyr724Cys)	het	LP	24512366,28559085,31964843,32037395
28705	male	25	MD	Macular dystrophy	CRB1	NM_201253	NA	c.498_506del	p.(Ile167_Gly169del)	het	LP	NA,23379534,25474345,27628848,28041643,27096895,29555955,31047384,29869924,31875109,30609409,31964843,31964843,31980526,33029571,32581362,32531858,32037395,33773389,34783605,34426522,34884448,33387055,34003923,33749171,35119454,36460718,35456422,36819107,36819107
28705	male	25	MD	Macular dystrophy	CRB1	NM_201253	NA	c.1345C>T	p.(Gln449*)	het	P	1.69361e+07
28545	female	63	MD	Macular dystrophy	CRX	NM_000554	NA	c.122G>A	p.(Arg41Gln)	het	P	9427255,22736939,24265693,27013732,29847639,29068479,31215831,31964843,32165824
28403	male	60	MD	Macular dystrophy	CYP4V2	NM_207352	NA	c.400G>T	p.(Gly134*)	het	P	15042513,25525159,31589614,31964843,32531858,34310258
28403	male	60	MD	Macular dystrophy	CYP4V2	NM_207352	NA	c.414-1G>A	p.?	het	P	31964843
10752	female	32	MD	Macular dystrophy	ABCA4	NM_000350	NA	c.5882G>A	p.(Gly1961Glu)	het	P	9295268,11017087,16103129,18161617,19217903,22025579,21786275,22661473,22264887,24265693,25082885,25640233,25087612,25097241,26593885,26247787,25921964,27884173,27535533,27775217,28130426,28157192,28224992,28571903,28611652,28327576,28181551,29114839,28492530,28118664,28559085,29555955,29847635,29765157,30060493,29769798,30156925,31589614,30609409,31814694,30924848,29925512,30718709,31725702,3157…
10752	female	32	MD	Macular dystrophy	GUCA1A	NM_000409	NA	c.305A>G	p.(Asp102Gly)	het	LP	found in this study
12589	male	28	MD	Macular dystrophy	GUCA1A	NM_000409	NA	c.250C>T	p.(Leu84Phe)	het	P	24024198,26358777,36259723,36460718
21470	female	55	MD	Macular dystrophy	GUCA1A	NM_000409	NA	c.250C>T	p.(Leu84Phe)	het	P	24024198,26358777,36259723,36460718		found in 4 affected family members
21727	male	25	MD	Macular dystrophy	GUCA1A	NM_000409	NA	c.312C>A	p.(Asn104Lys)	het	LP	1.87064e+07
21157	female	42	MD	Macular dystrophy	GUCY2D	NM_000180	NA	c.2512C>T	p.(Arg838Cys)	het	P	9618177,11115851,12552567,15175914,22183351,24875811,26298565,26747767,28559085,29555955,30588428,31429209,32821499,31456290,32811265,32531858,31816670,33369172,33749171,34758253,34048777,35119454,35260635,36460718,36284460,36819107
28128	male	31	MD	Macular dystrophy	ABCA4	NM_000350	NA	c.5882G>A	p.(Gly1961Glu)	het	P	9295268,11017087,16103129,18161617,19217903,22025579,21786275,22661473,22264887,24265693,25082885,25640233,25087612,25097241,26593885,26247787,25921964,27884173,27535533,27775217,28130426,28157192,28224992,28571903,28611652,28327576,28181551,29114839,28492530,28118664,28559085,29555955,29847635,29765157,30060493,29769798,30156925,31589614,30609409,31814694,30924848,29925512,30718709,31725702,3157…
28128	male	31	MD	Macular dystrophy	GUCY2D	NM_000180	NA	c.2513G>A	p.(Arg838His)	het	P	11565546,11115851,12552567,15175914,22194653,22183351,22968130,24480840,24875811,25283059,26298565,28181551,29555955,32821499,32036094,31456290,31456290,32811265,32581362,32531858,33691693,33749171,34758253,34048777,35119454,36460718,36819107
8884	male	33	MD	Macular dystrophy	GUCY2D	NM_000180	NA	c.2740G>A	p.(Ala914Thr)	het	LP	found in this study		found in 2 affected family members
8884	male	33	MD	Macular dystrophy	IMPG2	NM_016247	NA	c.370T>C	p.(Phe124Leu)	het	LP	20673862,31589614,31964843,31456290,36460718
26214	female	46	MD	Macular dystrophy	ABCA4	NM_000350	NA	c.768G>T	p.[Val256=,Leu257Valfs*17]	het	P	20647261,10090887,28118664,29555955,29162642,31589614,29925512,30718709,31964843,31429209,32810830,32307445,32581362,32531858,32531858,32531858,33706644,33851411,36338671,35112029,35119454,36460718,35076026,36819107,36819107,19074458,22264887,23695285,22968130,24453473,26261413,29555955,29310964,28771251,29162642,31618761,31573552
26214	female	46	MD	Macular dystrophy	IMPG2	NM_016247	NA	c.1680T>G	p.(Tyr560*)	het	P	found in this study
29177	male	40	MD	Macular dystrophy	BEST1	NM_004183	NA	c.934G>A	p.(Asp312Asn)	het	P	10854112,17898294,19372599,21330666,23290749,24560797,29555955,33302512,32239196,34327816
29177	male	40	MD	Macular dystrophy	IMPG2	NM_016247	NA	c.3047T>C	p.(Phe1016Ser)	het	LP	28644393
30050	male	41	MD	Macular dystrophy	IMPG2	NM_016247	NA	c.3023G>A	p.(Gly1008Asp)	het	LP	2.86444e+07
10725	male	25	MD	Macular dystrophy	KCNV2	NM_133497	NA	c.530G>C	p.(Cys177Ser)	hom	LP	31960170
20789	male	64	MD	Macular dystrophy	KCNV2	NM_133497	NA	c.8_11del	p.(Lys3Argfs*96)	het	P	21882291,31589614,31964843,32581362
20789	male	64	MD	Macular dystrophy	KCNV2	NM_133497	NA	c.1381G>A	p.(Gly461Arg)	het	P	17896311,23115240,31589614,31964843,32508047,32531858,36284460
21461	female	28	MD	Macular dystrophy	KCNV2	NM_133497	NA	c.1381G>T	p.(Gly461*)	hom	P	19952985,31964843,35260635
25626	male	20	MD	Macular dystrophy	KCNV2	NM_133497	Ex 1-2	NC_000009.12:g.(?_2.717.740)_(2.729.727_?)del	p.?	het	P	found in this study
25626	male	20	MD	Macular dystrophy	KCNV2	NM_133497	NA	c.1381G>A	p.(Gly461Arg)	het	P	17896311,23115240,31589614,31964843,32508047,32531858,36284460
29143	male	28	MD	Macular dystrophy	KCNV2	NM_133497	NA	c.530G>C	p.(Cys177Ser)	hom	LP	31960170
8197	female	26	MD	Macular dystrophy	KCNV2	NM_133497	NA	c.8_11del	p.(Lys3Argfs*96)	hom	P	21882291,31589614,31964843,32581362	homozygosity confirmed
26338	female	36	MD	Macular dystrophy	MFSD8	NM_152778	NA	c.1024G>C	p.(Gly342Arg)	hom	LP	found in this study
26395	male	36	MD	Macular dystrophy	MFSD8	NM_152778	Ex 8	c.(698+1_699-1)_(754+1_755-1)del	p.?	het	P	found in this study
26395	male	36	MD	Macular dystrophy	MFSD8	NM_152778	NA	c.710T>G	p.(Val237Gly)	het	LP	found in this study
8169	female	51	MD	Macular dystrophy	MFSD8	NM_152778	NA	c.854_863+31del	p.(Leu285Hisfs*9)	het	P	found in this study
8169	female	51	MD	Macular dystrophy	MFSD8	NM_152778	NA	c.1006G>C	p.(Glu336Gln)	het	P	25227500,28586915,28559085,30215852,30382371,34426522
14483	male	8	MD	Macular dystrophy	NR2E3	NM_014249	NA	c.119-2A>C	p.?	hom	P	10655056,21686439,24474277,23591405,25079116,25097241,26894784,27573156,28224992,29193891,28559085,29343940,29343940,28771251,29431110,31306293,31589614,31877679,31725702,31130284,30324420,33138239,31964843,31980526,32552793,31456290,32581362,32531858,31816670,32037395,32679203,34426522,33749171,36460718,35113758,36819107
11013	male	11	MD	Macular dystrophy	PDE6C	NM_006204	NA	c.2005A>G	p.(Ile669Val)	hom	LP	26747767
30809	female	48	MD	Macular dystrophy	PRDM13	NA	NA	NC_000006.12:g.99593111G>C	p.?	het	P	26507665,27551809,31043363,31814698,33785507,34125159,34895015
31903	female	59	MD	Macular dystrophy	PRDM13	NA	NA	NC_000006.12:g.99593111G>C	p.?	het	P	26507665,27551809,31043363,31814698,33785507,34125159,34895015
11382	male	44	MD	Macular dystrophy	PROM1	NM_006017	NA	c.1117C>T	p.(Arg373Cys)	het	P	18654668,20393116,20859302,22183351,22581970,25356976,27624628,28840994,28559085,28076437,29555955,29847639,31129250,31054281,31144483,31213501,30653986,30926958,32820593,33090715,32581362,32531858,32531858,33749171,34008001,36259723,36460718,36284460,36819107,36819107
14301	male	15	MD	Macular dystrophy	PROM1	NM_006017	NA	c.1632G>T	p.(Gly544=)	hom	LP	2.72082e+07
21280	male	10	MD	Macular dystrophy	PROM1	NM_006017	NA	c.1117C>T	p.(Arg373Cys)	het	P	18654668,20393116,20859302,22183351,22581970,25356976,27624628,28840994,28559085,28076437,29555955,29847639,31129250,31054281,31144483,31213501,30653986,30926958,32820593,33090715,32581362,32531858,32531858,33749171,34008001,36259723,36460718,36284460,36819107,36819107		found in 3 affected family members
21772	male	17	MD	Macular dystrophy	PROM1	NM_006017	NA	c.1628_1629del	p.(Ser543Trpfs*5)	het	P	found in this study	trans assumed
21772	male	17	MD	Macular dystrophy	PROM1	NM_006017	NA	c.1645_1648del	p.(Lys549Glnfs*3)	het	P	25611614	trans assumed
26582	female	18	MD	Macular dystrophy	PROM1	NM_006017	NA	c.2378T>A	p.(Leu793*)	hom	P	found in this study
10828	female	61	MD	Macular dystrophy	PRPH2	NM_000322	NA	c.469G>T	p.(Asp157Tyr))	het	LP	36259723
10986	female	53	MD	Macular dystrophy	PRPH2	NM_000322	NA	c.635G>A	p.(Ser212Asn)	het	LP	found in this study
12540	male	46	MD	Macular dystrophy	PRPH2	NM_000322	NA	c.658C>T	p.(Arg220Trp)	het	LP	9443872,26796962,29555955,29453956,31213501,33090715,32037395,34327195,34411390,34411390,36460718,37047703
1260	male	52	MD	Macular dystrophy	PRPH2	NM_000322	NA	c.583C>T	p.(Arg195*)	het	P	25082885,31964843,34411390,34411390,35260635,36819107
12608	female	50	MD	Macular dystrophy	PRPH2	NM_000322	NA	c.469G>A	p.(Asp157Asn)	het	LP	NA,32531846,32531846,34411390,34411390
12864	female	40	MD	Macular dystrophy	PRPH2	NM_000322	NA	c.281G>A	p.(Trp94*)	het	P	16916875,29555955,34411390,34411390,36819107
13160	female	44	MD	Macular dystrophy	PRPH2	NM_000322	NA	c.359_362del	p.(Phe120Cysfs*18)	het	P	found in this study
13447	male	51	MD	Macular dystrophy	PRPH2	NM_000322	NA	c.904G>T	p.(Glu302*)	het	P	32531858
13493	female	68	MD	Macular dystrophy	PRPH2	NM_000322	NA	c.623G>A	p.(Gly208Asp)	het	LP	9279751,12042139,25447119,29555955,31589614,31429209,32531846,32581362,32531858,32037395,34327195,33369172,34411390,34411390,34411390,34411390,36010202,36819107
13739	female	52	MD	Macular dystrophy	PRPH2	NM_000322	NA	c.692C>G	p.(Ser231*)	het	P	2.9556e+07
13791	female	57	MD	Macular dystrophy	PRPH2	NM_000322	NA	c.584G>T	p.(Arg195Leu)	het	P	14557183,20213611,26796962,32660024,32660024,33925984,34411390,34411390,35119454,37047703		found in 2 affected family members
13887	male	52	MD	Macular dystrophy	PRPH2	NM_000322	NA	c.927G>T	p.(Glu309Asp)	het	LP	31456290
13915	male	29	MD	Macular dystrophy	PRPH2	NM_000322	NA	c.424C>T	p.(Arg142Trp)	het	P	NA,11801511,22003107,22334370,28559085,28076437,29555955,29155698,30215852,31589614,30910914,32531846,32531846,31456290,34647987,33846575,34828423,34411390,34411390,34411390,34411390,34411390,34411390,34411390,36284460
13973	female	52	MD	Macular dystrophy	PRPH2	NM_000322	NA	c.515G>A	p.(Arg172Gln)	het	LP	8485576,22003107,25082885,27977834,28559085,29555955,31964843,32531846,32531858,33369172,34411390,34411390,34411390,35260635
13995	male	46	MD	Macular dystrophy	PRPH2	NM_000322	Ex 2	c.(581+1_582-1)_(828+1_829-1)del	p.?	het	P	3.25319e+07
14009	male	56	MD	Macular dystrophy	PRPH2	NM_000322	NA	c.581+1G>A	p.?	het	P	34411390
14209	male	47	MD	Macular dystrophy	PRPH2	NM_000322	NA	c.424C>T	p.(Arg142Trp)	het	P	NA,11801511,22003107,22334370,28559085,28076437,29555955,29155698,30215852,31589614,30910914,32531846,32531846,31456290,34647987,33846575,34828423,34411390,34411390,34411390,34411390,34411390,34411390,34411390,36284460
14426	female	40	MD	Macular dystrophy	PRPH2	NM_000322	NA	c.331del	p.(llelllSerfs*28)	het	P	32531858
14473	female	53	MD	Macular dystrophy	ABCA4	NM_000350	NA	c.5882G>A	p.(Gly1961Glu)	het	P	9295268,11017087,16103129,18161617,19217903,22025579,21786275,22661473,22264887,24265693,25082885,25640233,25087612,25097241,26593885,26247787,25921964,27884173,27535533,27775217,28130426,28157192,28224992,28571903,28611652,28327576,28181551,29114839,28492530,28118664,28559085,29555955,29847635,29765157,30060493,29769798,30156925,31589614,30609409,31814694,30924848,29925512,30718709,31725702,3157…
14473	female	53	MD	Macular dystrophy	PRPH2	NM_000322	NA	c.692C>G	p.(Ser231*)	het	P	2.9556e+07
14605	female	55	MD	Macular dystrophy	PRPH2	NM_000322	NA	c.664T>C	p.(Cys222Arg)	het	P	28041643,31456290,34411390
14897	female	45	MD	Macular dystrophy	PRPH2	NM_000322	NA	c.584G>T	p.(Arg195Leu)	het	P	14557183,20213611,26796962,32660024,32660024,33925984,34411390,34411390,35119454,37047703
14976	female	52	MD	Macular dystrophy	PRPH2	NM_000322	NA	c.74_77del	p.(Trp25Serfs*12)	het	P	2.58036e+07
16229	male	24	MD	Macular dystrophy	ABCA4	NM_000350	NA	c.5603A>T	p.(Asn1868Ile)	het	VUS	11328725,11017087,21330655,24265693,26780318,27775217,28446513,30480703,29555955,30204727,30480704,29971439,30670881,29925512,31618761,30643219,32845050,32619608,33375396,32467599,31964843,31429209,32307445,32815999,31456290,31456290,32531858,32531858,32037395,33706644,34795310,34946930,34198153,34240658,33851411,36338671,35243166,35119454,35260635,35656873,36460718,35836572,35076026,35657619,366…
16229	male	24	MD	Macular dystrophy	PRPH2	NM_000322	NA	c.424C>T	p.(Arg142Trp)	het	P	NA,11801511,22003107,22334370,28559085,28076437,29555955,29155698,30215852,31589614,30910914,32531846,32531846,31456290,34647987,33846575,34828423,34411390,34411390,34411390,34411390,34411390,34411390,34411390,36284460
16354	female	40	MD	Macular dystrophy	PRPH2	NM_000322	Ex 2	c.(581+1_582-1)_(828+1_829-1)del	p.?	het	P	3.25319e+07
16807	female	53	MD	Macular dystrophy	PRPH2	NM_000322	NA	c.635G>C	p.(Ser212Thr)	het	LP	9338584,25082885,26796962,32531846,31456290,34411390
16836	female	59	MD	Macular dystrophy	ABCA4	NM_000350	NA	c.5882G>A	p.(Gly1961Glu)	het	P	9295268,11017087,16103129,18161617,19217903,22025579,21786275,22661473,22264887,24265693,25082885,25640233,25087612,25097241,26593885,26247787,25921964,27884173,27535533,27775217,28130426,28157192,28224992,28571903,28611652,28327576,28181551,29114839,28492530,28118664,28559085,29555955,29847635,29765157,30060493,29769798,30156925,31589614,30609409,31814694,30924848,29925512,30718709,31725702,3157…
16836	female	59	MD	Macular dystrophy	PRPH2	NM_000322	NA	c.664T>C	p.(Cys222Arg)	het	P	28041643,31456290,34411390
16957	female	60	MD	Macular dystrophy	PRPH2	NM_000322	NA	c.662C>T	p.(Pro221Leu)	het	LP	19038374,28559085,32037395,34411390
17259	female	49	MD	Macular dystrophy	PRPH2	NM_000322	NA	c.136C>T	p.(Arg46*)	het	P	8111389,20213611,23105016,25412400,25412400,28559085,29555955,29343940,32660024,32660024,31964843,32531846,32531846,32531858,34828423,34411390,34411390,36010202,35656873,36460718
1730	male	37	MD	Macular dystrophy	PRPH2	NM_000322	NA	c.514del	p.(Arg172Glyfs*84)	het	P	found in this study
18619	male	56	MD	Macular dystrophy	PRPH2	NM_000322	NA	c.424C>T	p.(Arg142Trp)	het	P	NA,11801511,22003107,22334370,28559085,28076437,29555955,29155698,30215852,31589614,30910914,32531846,32531846,31456290,34647987,33846575,34828423,34411390,34411390,34411390,34411390,34411390,34411390,34411390,36284460
18748	female	58	MD	Macular dystrophy	PRPH2	NM_000322	NA	c.422A>G	p.(Tyr141Cys)	het	P	11139241,15370544,22466463,25082885,25001182,25097241,28053051,28559085,32531846,32531846,34411390
18864	male	52	MD	Macular dystrophy	PRPH2	NM_000322	NA	c.571G>T	p.(Glu191*)	het	P	2.9556e+07
19215	male	66	MD	Macular dystrophy	PRPH2	NM_000322	NA	c.514C>T	p.(Arg172Trp)	het	P	8485576,8747448,9810570,10800708,15254014,18055786,19279306,20335603,21405999,22183351,24463884,26667666,28838317,28838317,29555955,29343940,31213501,32531846,32531846,32531846,32036094,31456290,32531858,33691693,34828423,34411390,34411390,34411390,34411390,35260635,36460718,36284460,36819107,37047703
19280	male	69	MD	Macular dystrophy	PRPH2	NM_000322	NA	c.582-2A>T	p.?	het	P	30892800,32531858,34411390,34411390
19324	female	58	MD	Macular dystrophy	PRPH2	NM_000322	NA	c.945del	p.(Trp316Glyfs*8)	het	P	23591405,32531858,34411390
21162	male	46	MD	Macular dystrophy	PRPH2	NM_000322	NA	c.469G>A	p.(Asp157Asn)	het	LP	NA,32531846,32531846,34411390,34411390
21329	female	54	MD	Macular dystrophy	PRPH2	NM_000322	NA	c.760del	p.(Leu254Cysfs*2)	het	P	found in this study
21423	female	46	MD	Macular dystrophy	PRPH2	NM_000322	NA	c.136C>T	p.(Arg46*)	het	P	8111389,20213611,23105016,25412400,25412400,28559085,29555955,29343940,32660024,32660024,31964843,32531846,32531846,32531858,34828423,34411390,34411390,36010202,35656873,36460718
24164	male	36	MD	Macular dystrophy	PRPH2	NM_000322	NA	c.133del	p.(Leu45Serfs*7)	het	P	found in this study
24222	female	45	MD	Macular dystrophy	PRPH2	NM_000322	NA	c.634A>C	p.(Ser212Arg)	het	LP	found in this study
24261	female	52	MD	Macular dystrophy	PRPH2	NM_000322	NA	c.499G>A	p.(Gly167Ser)	het	LP	16024869,22863181,23591405,25324289,25474345,28559085,31213501,32660024,32660024,32660024,32036094,32531858,34828423,34411390,34411390,34411390,36010202,35119454,35260635,36460718,34996991
26020	female	30	MD	Macular dystrophy	KCNV2	NM_133497	NA	c.1381G>A	p.(Gly461Arg)	het	P	17896311,23115240,31589614,31964843,32508047,32531858,36284460
26020	female	30	MD	Macular dystrophy	PRPH2	NM_000322	NA	c.133del	p.(Leu45Serfs*7)	het	P	found in this study
26687	female	52	MD	Macular dystrophy	PRPH2	NM_000322	NA	c.904G>T	p.(Glu302*)	het	P	32531858
2814	female	52	MD	Macular dystrophy	PRPH2	NM_000322	NA	c.514C>T	p.(Arg172Trp)	het	P	8485576,8747448,9810570,10800708,15254014,18055786,19279306,20335603,21405999,22183351,24463884,26667666,28838317,28838317,29555955,29343940,31213501,32531846,32531846,32531846,32036094,31456290,32531858,33691693,34828423,34411390,34411390,34411390,34411390,35260635,36460718,36284460,36819107,37047703
28379	female	55	MD	Macular dystrophy	CNNM4	NM_020184	NA	c.1690C>T	p.(Gln564*)	het	P	19200525,25525159,29421294
28379	female	55	MD	Macular dystrophy	PRPH2	NM_000322	NA	c.623G>A	p.(Gly208Asp)	het	LP	9279751,12042139,25447119,29555955,31589614,31429209,32531846,32581362,32531858,32037395,34327195,33369172,34411390,34411390,34411390,34411390,36010202,36819107
28408	female	57	MD	Macular dystrophy	PRPH2	NM_000322	NA	c.424C>T	p.(Arg142Trp)	het	P	NA,11801511,22003107,22334370,28559085,28076437,29555955,29155698,30215852,31589614,30910914,32531846,32531846,31456290,34647987,33846575,34828423,34411390,34411390,34411390,34411390,34411390,34411390,34411390,36284460
29144	male	37	MD	Macular dystrophy	PRPH2	NM_000322	NA	c.424C>T	p.(Arg142Trp)	het	P	NA,11801511,22003107,22334370,28559085,28076437,29555955,29155698,30215852,31589614,30910914,32531846,32531846,31456290,34647987,33846575,34828423,34411390,34411390,34411390,34411390,34411390,34411390,34411390,36284460
29488	female	63	MD	Macular dystrophy	CFAP410	NM_004928	NA	c.218G>C	p.(Arg73Pro)	het	P	26167768,26974433,27596865,28041643,28422394,28771251,31429209,31980526,32036094,32581362,32531858,34795310,34426522,35055178
29488	female	63	MD	Macular dystrophy	PRPH2	NM_000322	NA	c.715C>T	p.(Gln239*)	het	P	9279751,28559085,29555955,31618092,32531846,34411390,34411390
2959	female	22	MD	Macular dystrophy	PRPH2	NM_000322	NA	c.635G>C	p.(Ser212Thr)	het	LP	9338584,25082885,26796962,32531846,31456290,34411390
30023	female	53	MD	Macular dystrophy	PRPH2	NM_000322	NA	c.499G>A	p.(Gly167Ser)	het	LP	16024869,22863181,23591405,25324289,25474345,28559085,31213501,32660024,32660024,32660024,32036094,32531858,34828423,34411390,34411390,34411390,36010202,35119454,35260635,36460718,34996991
30034	female	48	MD	Macular dystrophy	PRPH2	NM_000322	NA	c.920del	p.(Leu307Argfs*17)	het	P	8019570,22183351,24265693,29555955,34411390
30149	female	42	MD	Macular dystrophy	PRPH2	NM_000322	NA	c.515G>A	p.(Arg172Gln)	het	LP	8485576,22003107,25082885,27977834,28559085,29555955,31964843,32531846,32531858,33369172,34411390,34411390,34411390,35260635
30209	male	62	MD	Macular dystrophy	PRPH2	NM_000322	NA	c.195del	p.(Ile65Metfs*34)	het	P	found in this study
30242	male	43	MD	Macular dystrophy	PRPH2	NM_000322	NA	c.515G>A	p.(Arg172Gln)	het	LP	8485576,22003107,25082885,27977834,28559085,29555955,31964843,32531846,32531858,33369172,34411390,34411390,34411390,35260635
30858	female	69	MD	Macular dystrophy	PRPH2	NM_000322	NA	c.424C>T	p.(Arg142Trp)	het	P	NA,11801511,22003107,22334370,28559085,28076437,29555955,29155698,30215852,31589614,30910914,32531846,32531846,31456290,34647987,33846575,34828423,34411390,34411390,34411390,34411390,34411390,34411390,34411390,36284460
3109	female	51	MD	Macular dystrophy	PRPH2	NM_000322	NA	c.715C>T	p.(Gln239*)	het	P	9279751,28559085,29555955,31618092,32531846,34411390,34411390
31968	male	61	MD	Macular dystrophy	PRPH2	NM_000322	NA	c.920del	p.(Leu307Argfs*17)	het	P	8019570,22183351,24265693,29555955,34411390
3798	female	30	MD	Macular dystrophy	PRPH2	NM_000322	NA	c.515G>A	p.(Arg172Gln)	het	LP	8485576,22003107,25082885,27977834,28559085,29555955,31964843,32531846,32531858,33369172,34411390,34411390,34411390,35260635
6755	female	48	MD	Macular dystrophy	PRPH2	NM_000322	NA	c.419A>G	p.(Tyr140Cys)	het	LP	found in this study
7079	male	47	MD	Macular dystrophy	PRPH2	NM_000322	NA	c.715C>T	p.(Gln239*)	het	P	9279751,28559085,29555955,31618092,32531846,34411390,34411390
7082	male	27	MD	Macular dystrophy	PRPH2	NM_000322	NA	c.514C>T	p.(Arg172Trp)	het	P	8485576,8747448,9810570,10800708,15254014,18055786,19279306,20335603,21405999,22183351,24463884,26667666,28838317,28838317,29555955,29343940,31213501,32531846,32531846,32531846,32036094,31456290,32531858,33691693,34828423,34411390,34411390,34411390,34411390,35260635,36460718,36284460,36819107,37047703
8934	male	41	MD	Macular dystrophy	PRPH2	NM_000322	NA	c.612C>G	p.(Tyr204*)	het	P	29555955,31456290,32531858,34411390
9296	male	43	MD	Macular dystrophy	PRPH2	NM_000322	NA	c.715C>T	p.(Gln239*)	het	P	9279751,28559085,29555955,31618092,32531846,34411390,34411390		found in 2 affected family members
9350	female	27	MD	Macular dystrophy	PRPH2	NM_000322	NA	c.514C>T	p.(Arg172Trp)	het	P	8485576,8747448,9810570,10800708,15254014,18055786,19279306,20335603,21405999,22183351,24463884,26667666,28838317,28838317,29555955,29343940,31213501,32531846,32531846,32531846,32036094,31456290,32531858,33691693,34828423,34411390,34411390,34411390,34411390,35260635,36460718,36284460,36819107,37047703
9422	female	54	MD	Macular dystrophy	PRPH2	NM_000322	NA	c.514C>T	p.(Arg172Trp)	het	P	8485576,8747448,9810570,10800708,15254014,18055786,19279306,20335603,21405999,22183351,24463884,26667666,28838317,28838317,29555955,29343940,31213501,32531846,32531846,32531846,32036094,31456290,32531858,33691693,34828423,34411390,34411390,34411390,34411390,35260635,36460718,36284460,36819107,37047703
31198	female	55	MD	Macular dystrophy	ABCA4	NM_000350	NA	c.5882G>A	p.(Gly1961Glu)	het	P	9295268,11017087,16103129,18161617,19217903,22025579,21786275,22661473,22264887,24265693,25082885,25640233,25087612,25097241,26593885,26247787,25921964,27884173,27535533,27775217,28130426,28157192,28224992,28571903,28611652,28327576,28181551,29114839,28492530,28118664,28559085,29555955,29847635,29765157,30060493,29769798,30156925,31589614,30609409,31814694,30924848,29925512,30718709,31725702,3157…
31198	female	55	MD	Macular dystrophy	RCBTB1	NM_018191	NA	c.1325-2A>G	p.?	hom	LP	found in this study
12987	male	58	MD	Macular dystrophy	RP1L1	NM_178857	NA	c.133C>T	p.(Arg45Trp)	het	P	20826268,22466457,23619761,25908487,26782618,27579568,28890726,29555955,30025130,28195981,31028767,32176261,32531858,33749171,34440443,36460718,35765812,36284460,35464678
14283	female	67	MD	Macular dystrophy	RP1L1	NM_178857	NA	c.133C>T	p.(Arg45Trp)	het	P	20826268,22466457,23619761,25908487,26782618,27579568,28890726,29555955,30025130,28195981,31028767,32176261,32531858,33749171,34440443,36460718,35765812,36284460,35464678
14435	female	61	MD	Macular dystrophy	RP1L1	NM_178857	NA	c.133C>T	p.(Arg45Trp)	het	P	20826268,22466457,23619761,25908487,26782618,27579568,28890726,29555955,30025130,28195981,31028767,32176261,32531858,33749171,34440443,36460718,35765812,36284460,35464678
16081	female	53	MD	Macular dystrophy	RP1L1	NM_178857	NA	c.133C>T	p.(Arg45Trp)	het	P	20826268,22466457,23619761,25908487,26782618,27579568,28890726,29555955,30025130,28195981,31028767,32176261,32531858,33749171,34440443,36460718,35765812,36284460,35464678
17881	male	48	MD	Macular dystrophy	RP1L1	NM_178857	NA	c.133C>T	p.(Arg45Trp)	het	P	20826268,22466457,23619761,25908487,26782618,27579568,28890726,29555955,30025130,28195981,31028767,32176261,32531858,33749171,34440443,36460718,35765812,36284460,35464678
21403	female	59	MD	Macular dystrophy	RP1L1	NM_178857	NA	c.133C>T	p.(Arg45Trp)	het	P	20826268,22466457,23619761,25908487,26782618,27579568,28890726,29555955,30025130,28195981,31028767,32176261,32531858,33749171,34440443,36460718,35765812,36284460,35464678
21768	female	36	MD	Macular dystrophy	RP1L1	NM_178857	NA	c.133C>T	p.(Arg45Trp)	het	P	20826268,22466457,23619761,25908487,26782618,27579568,28890726,29555955,30025130,28195981,31028767,32176261,32531858,33749171,34440443,36460718,35765812,36284460,35464678	trans confirmed
21768	female	36	MD	Macular dystrophy	RP1L1	NM_178857	NA	c.283C>T	p.(Gln95*)	het	LP	found in this study	trans confirmed
21831	female	6	MD	Macular dystrophy	RP1L1	NM_178857	NA	c.133C>T	p.(Arg45Trp)	het	P	20826268,22466457,23619761,25908487,26782618,27579568,28890726,29555955,30025130,28195981,31028767,32176261,32531858,33749171,34440443,36460718,35765812,36284460,35464678
21921	female	59	MD	Macular dystrophy	RP1L1	NM_178857	NA	c.3595T>G	p.(Ser1199Ala)	het	LP	found in this study
24018	female	52	MD	Macular dystrophy	RP1L1	NM_178857	NA	c.133C>T	p.(Arg45Trp)	het	P	20826268,22466457,23619761,25908487,26782618,27579568,28890726,29555955,30025130,28195981,31028767,32176261,32531858,33749171,34440443,36460718,35765812,36284460,35464678
2415	male	26	MD	Macular dystrophy	RP1L1	NM_178857	NA	c.133C>T	p.(Arg45Trp)	het	P	20826268,22466457,23619761,25908487,26782618,27579568,28890726,29555955,30025130,28195981,31028767,32176261,32531858,33749171,34440443,36460718,35765812,36284460,35464678
24356	female	64	MD	Macular dystrophy	RP1L1	NM_178857	NA	c.133C>T	p.(Arg45Trp)	het	P	20826268,22466457,23619761,25908487,26782618,27579568,28890726,29555955,30025130,28195981,31028767,32176261,32531858,33749171,34440443,36460718,35765812,36284460,35464678
25799	female	48	MD	Macular dystrophy	RP1L1	NM_178857	NA	c.133C>T	p.(Arg45Trp)	het	P	20826268,22466457,23619761,25908487,26782618,27579568,28890726,29555955,30025130,28195981,31028767,32176261,32531858,33749171,34440443,36460718,35765812,36284460,35464678
26223	male	16	MD	Macular dystrophy	RP1L1	NM_178857	NA	c.133C>T	p.(Arg45Trp)	het	P	20826268,22466457,23619761,25908487,26782618,27579568,28890726,29555955,30025130,28195981,31028767,32176261,32531858,33749171,34440443,36460718,35765812,36284460,35464678
26305	male	33	MD	Macular dystrophy	RP1L1	NM_178857	NA	c.133C>T	p.(Arg45Trp)	het	P	20826268,22466457,23619761,25908487,26782618,27579568,28890726,29555955,30025130,28195981,31028767,32176261,32531858,33749171,34440443,36460718,35765812,36284460,35464678
26575	male	26	MD	Macular dystrophy	RP1L1	NM_178857	NA	c.3595T>G	p.(Ser1199Ala)	het	LP	found in this study
29079	male	28	MD	Macular dystrophy	RP1L1	NM_178857	NA	c.133C>T	p.(Arg45Trp)	het	P	20826268,22466457,23619761,25908487,26782618,27579568,28890726,29555955,30025130,28195981,31028767,32176261,32531858,33749171,34440443,36460718,35765812,36284460,35464678
30451	male	23	MD	Macular dystrophy	RP1L1	NM_178857	NA	c.133C>T	p.(Arg45Trp)	het	P	20826268,22466457,23619761,25908487,26782618,27579568,28890726,29555955,30025130,28195981,31028767,32176261,32531858,33749171,34440443,36460718,35765812,36284460,35464678
6993	male	52	MD	Macular dystrophy	RP1L1	NM_178857	NA	c.133C>T	p.(Arg45Trp)	het	P	20826268,22466457,23619761,25908487,26782618,27579568,28890726,29555955,30025130,28195981,31028767,32176261,32531858,33749171,34440443,36460718,35765812,36284460,35464678
9425	female	52	MD	Macular dystrophy	RP1L1	NM_178857	NA	c.133C>T	p.(Arg45Trp)	het	P	20826268,22466457,23619761,25908487,26782618,27579568,28890726,29555955,30025130,28195981,31028767,32176261,32531858,33749171,34440443,36460718,35765812,36284460,35464678		found in 2 affected family members
26504	female	68	MD	Macular dystrophy	RPGR	NM_001034853	NA	c.2236_2237del	p.(Glu746Argfs*23)	het	P	10932196,16086276,20021257,28863407,29099798,28512305,31213501,31106028,31953110,33090715,32141364,33781268,33576794,36464167,36460718,36276946,35432464,35806195,34985506
28130	male	48	MD	Macular dystrophy	RPGR	NM_001034853	NA	c.2860G>T	p.(Glu954*)	hemi	P	found in this study
29286	male	42	MD	Macular dystrophy	RPGR	NM_001034853	NA	c.3114_3117del	p.(Gly1039Argfs*49)	hemi	P	found in this study
30475	male	27	MD	Macular dystrophy	RPGR	NM_001034853	NA	c.2321_2330del	p.(Glu774Glyfs*38)	hemi	P	18552978,31054281,35432464
31392	male	24	MD	Macular dystrophy	RPGR	NM_001034853	NA	c.3092_3093del	p.(Glu1031Glyfs*47)	hemi	P	11992260,31908405,34985506
3420	male	44	MD	Macular dystrophy	RPGR	NM_001034853	NA	c.3320C>A	p.(Ser1107*)	hemi	P	found in this study
8877	male	33	MD	Macular dystrophy	RPGR	NM_001034853	NA	c.3070G>T	p.(Glu1024*)	hemi	P	2.44894e+07
29652	male	7	MD	Macular dystrophy	RS1	NM_000330	NA	c.199_206dup	p.(Gly70Serfs*59)	hemi	P	found in this study
30699	male	39	MD	Macular dystrophy	RS1	NM_000330	NA	c.214G>A	p.(Glu72Lys)	hemi	P	9618178,20061330,20809529,27788217,30652005,33460243,32531858,33781268,35456481,36377647,34822951,35309139,34624300,36460718,36284460,34645606
31913	male	49	MD	Macular dystrophy	RS1	NM_000330	NA	c.199_206dup	p.(Gly70Serfs*59)	hemi	P	found in this study
5534	male	65	MD	Macular dystrophy	RS1	NM_000330	NA	c.421C>T	p.(Arg141Cys)	hemi	P	9618178,20061330,28559085,31429209,31456290,32531858,34828422,35456481,34822951,34645606
9600	male	44	MD	Macular dystrophy	RS1	NM_000330	NA	c.253_255del	p.(Asn85del)	hemi	LP	1.05331e+07
21455	male	79	MD	Macular dystrophy	TIMP3	NM_000362	NA	c.410A>G	p.(Tyr137Cys)	het	LP	32715858		found in 2 affected family members
11308	female	41	MD	Macular dystrophy	TTLL5	NM_015072	NA	c.2029C>T	p.(Arg677*)	het	P	35365235,31345219,31964843,35119454
11308	female	41	MD	Macular dystrophy	TTLL5	NM_015072	NA	c.1560dup	p.(Asp521*)	het	P	found in this study
21577	female	51	MD	Macular dystrophy	TTLL5	NM_015072	NA	c.1627G>A	p.(Glu543Lys)	hom	P	24791901,28173158,27162334,31964843,32531858,34203883
18595	female	31	MD	Macular dystrophy with hypotrichosis	CDH3	NM_001793	NA	c.1837dup	p.(Asp613Glyfs*4)	hom	P	found in this study
19	female	13	MD	Macular dystrophy with hypotrichosis	CDH3	NM_001793	NA	c.1086G>A	p.(Trp362*)	het	P	27386845,31964843,32531858
19	female	13	MD	Macular dystrophy with hypotrichosis	CDH3	NM_001793	NA	c.1519C>T	p.(Gln507*)	het	P	found in this study
17250	female	56	MD	Macular dystrophy, patterned	ABCA4	NM_000350	NA	c.5461-10T>C	p.[Thr1821Aspfs*6,Thr1821Valfs*13]	het	P	15614537,10958763,19074458,20696155,22328824,22264887,23695285,25082885,24713488,23591405,25097241,26261413,25525159,26976702,27775217,27775217,28118664,28341476,29555955,30204727,29461686,29310964,30093795,29162642,28947085,30576320,31589614,29925512,30718709,31618761,30643219,32619608,32467599,31964843,31429209,31980526,32783370,32581362,32531858,32531858,32141364,33706644,34198153,34570182,337…
17250	female	56	MD	Macular dystrophy, patterned	ABCA4	NM_000350	NA	c.5603A>T	p.(Asn1868Ile)	hom	VUS	11328725,11017087,21330655,24265693,26780318,27775217,28446513,30480703,29555955,30204727,30480704,29971439,30670881,29925512,31618761,30643219,32845050,32619608,33375396,32467599,31964843,31429209,32307445,32815999,31456290,31456290,32531858,32531858,32037395,33706644,34795310,34946930,34198153,34240658,33851411,36338671,35243166,35119454,35260635,35656873,36460718,35836572,35076026,35657619,366…
1776	female	42	MD	Macular dystrophy, patterned	ABCA4	NM_000350	NA	c.768G>T	p.[Val256=,Leu257Valfs*17]	het	P	20647261,10090887,28118664,29555955,29162642,31589614,29925512,30718709,31964843,31429209,32810830,32307445,32581362,32531858,32531858,32531858,33706644,33851411,36338671,35112029,35119454,36460718,35076026,36819107,36819107,19074458,22264887,23695285,22968130,24453473,26261413,29555955,29310964,28771251,29162642,31618761,31573552
1776	female	42	MD	Macular dystrophy, patterned	ABCA4	NM_000350	NA	c.5603A>T	p.(Asn1868Ile)	het	VUS	11328725,11017087,21330655,24265693,26780318,27775217,28446513,30480703,29555955,30204727,30480704,29971439,30670881,29925512,31618761,30643219,32845050,32619608,33375396,32467599,31964843,31429209,32307445,32815999,31456290,31456290,32531858,32531858,32037395,33706644,34795310,34946930,34198153,34240658,33851411,36338671,35243166,35119454,35260635,35656873,36460718,35836572,35076026,35657619,366…
18568	male	28	MD	Macular dystrophy, patterned	ABCA4	NM_000350	NA	c.1822T>A	p.(Phe608Ile)	het	P	9973280,22264887,23591405,28224992,28559085,29555955,29925512,31618761,31964843,32307445,32531858
18568	male	28	MD	Macular dystrophy, patterned	ABCA4	NM_000350	NA	c.5882G>A	p.(Gly1961Glu)	het	P	9295268,11017087,16103129,18161617,19217903,22025579,21786275,22661473,22264887,24265693,25082885,25640233,25087612,25097241,26593885,26247787,25921964,27884173,27535533,27775217,28130426,28157192,28224992,28571903,28611652,28327576,28181551,29114839,28492530,28118664,28559085,29555955,29847635,29765157,30060493,29769798,30156925,31589614,30609409,31814694,30924848,29925512,30718709,31725702,3157…
2389	male	77	MD	Macular dystrophy, patterned	ABCA4	NM_000350	NA	c.6283-2A>G	p.?	het	P	found in this study
2389	male	77	MD	Macular dystrophy, patterned	ABCA4	NM_000350	NA	c.5603A>T	p.(Asn1868Ile)	het	VUS	11328725,11017087,21330655,24265693,26780318,27775217,28446513,30480703,29555955,30204727,30480704,29971439,30670881,29925512,31618761,30643219,32845050,32619608,33375396,32467599,31964843,31429209,32307445,32815999,31456290,31456290,32531858,32531858,32037395,33706644,34795310,34946930,34198153,34240658,33851411,36338671,35243166,35119454,35260635,35656873,36460718,35836572,35076026,35657619,366…
2539	male	65	MD	Macular dystrophy, patterned	ABCA4	NM_000350	NA	c.52C>T	p.(Arg18Trp)	het	P	9503029,23755871,29555955,30204727,31589614,29925512,35119454,35260635,36460718
2539	male	65	MD	Macular dystrophy, patterned	ABCA4	NM_000350	NA	c.1715G>A	p.(Arg572Gln)	het	LP	9973280,29555955,29925512,31964843,33090715,32037395,36464167
816	female	55	MD	Macular dystrophy, patterned	ABCA4	NM_000350	NA	c.6088C>T	p.(Arg2030*)	het	P	9973280,22589445,23755871,25544989,26247787,25525159,26780318,29186038,29641573,30093795,30093795,28947085,29925512,32619608,31964843,32307445,32090030,33090715,33090715,32581362,33691693,34758253,33301772,35119454,35260635,36460718,35076026,36819107
816	female	55	MD	Macular dystrophy, patterned	ABCA4	NM_000350	NA	c.5603A>T	p.(Asn1868Ile)	het	VUS	11328725,11017087,21330655,24265693,26780318,27775217,28446513,30480703,29555955,30204727,30480704,29971439,30670881,29925512,31618761,30643219,32845050,32619608,33375396,32467599,31964843,31429209,32307445,32815999,31456290,31456290,32531858,32531858,32037395,33706644,34795310,34946930,34198153,34240658,33851411,36338671,35243166,35119454,35260635,35656873,36460718,35836572,35076026,35657619,366…
9314	male	61	MD	Macular dystrophy, patterned	ABCA4	NM_000350	NA	c.3871C>T	p.(Gln1291*)	het	P	25474345,28118664,29555955,32619608,32531858,33301772,35119454,36460718		found in 2 affected family members
9314	male	61	MD	Macular dystrophy, patterned	ABCA4	NM_000350	NA	c.5882G>A	p.(Gly1961Glu)	het	P	9295268,11017087,16103129,18161617,19217903,22025579,21786275,22661473,22264887,24265693,25082885,25640233,25087612,25097241,26593885,26247787,25921964,27884173,27535533,27775217,28130426,28157192,28224992,28571903,28611652,28327576,28181551,29114839,28492530,28118664,28559085,29555955,29847635,29765157,30060493,29769798,30156925,31589614,30609409,31814694,30924848,29925512,30718709,31725702,3157…		found in 2 affected family members
14081	female	57	MD	Macular dystrophy, patterned	BEST1	NM_004183	NA	c.728C>T	p.(Ala243Val)	het	P	10737974,17065513,21436265,24560797,28559085,29555955,28225368,31589614,31570112,32239196,32531858,34327816,36512348,35119454,36460718
16073	female	68	MD	Macular dystrophy, patterned	BEST1	NM_004183	NA	c.728C>T	p.(Ala243Val)	het	P	10737974,17065513,21436265,24560797,28559085,29555955,28225368,31589614,31570112,32239196,32531858,34327816,36512348,35119454,36460718		found in 2 affected family members
14504	female	12	MD	Macular dystrophy, patterned	CTNNA1	NM_001903	NA	c.965C>T	p.(Ser322Leu)	het	LP	28041643,32051609,33137351,32581362
1052	male	60	MD	Macular dystrophy, patterned	PRPH2	NM_000322	NA	c.738G>A	p.(Trp246*)	het	P	32531858
1283	female	46	MD	Macular dystrophy, patterned	PRPH2	NM_000322	NA	c.499G>A	p.(Gly167Ser)	het	LP	16024869,22863181,23591405,25324289,25474345,28559085,31213501,32660024,32660024,32660024,32036094,32531858,34828423,34411390,34411390,34411390,36010202,35119454,35260635,36460718,34996991
14007	female	76	MD	Macular dystrophy, patterned	PRPH2	NM_000322	NA	c.2T>C	p.(Met1?)	het	LP	9338584,29555955,34411390,34411390
19506	male	59	MD	Macular dystrophy, patterned	PRPH2	NM_000322	NA	c.897_898del	p.(Ser301Argfs*90)	het	P	8251014,34411390,34411390
29183	male	56	MD	Macular dystrophy, patterned	PRPH2	NM_000322	NA	c.578_579del	p.(Lys193Argfs*24)	het	P	8.67541e+06
499	female	46	MD	Macular dystrophy, patterned	PRPH2	NM_000322	NA	c.626T>A	p.(Val209Asp)	het	LP	29555955,34399712,34411390
540	female	48	MD	Macular dystrophy, patterned	PRPH2	NM_000322	NA	c.715C>T	p.(Gln239*)	het	P	9279751,28559085,29555955,31618092,32531846,34411390,34411390		found in 2 affected family members
632	female	67	MD	Macular dystrophy, patterned	PRPH2	NM_000322	NA	c.749G>A	p.(Cys250Tyr)	het	P	29555955,34411390,34411390
777	male	48	MD	Macular dystrophy, patterned	PRPH2	NM_000322	NA	c.514C>T	p.(Arg172Trp)	het	P	8485576,8747448,9810570,10800708,15254014,18055786,19279306,20335603,21405999,22183351,24463884,26667666,28838317,28838317,29555955,29343940,31213501,32531846,32531846,32531846,32036094,31456290,32531858,33691693,34828423,34411390,34411390,34411390,34411390,35260635,36460718,36284460,36819107,37047703
935	female	42	MD	Macular dystrophy, patterned	PRPH2	NM_000322	NA	c.499G>A	p.(Gly167Ser)	het	LP	16024869,22863181,23591405,25324289,25474345,28559085,31213501,32660024,32660024,32660024,32036094,32531858,34828423,34411390,34411390,34411390,36010202,35119454,35260635,36460718,34996991
12881	male	34	MD	Macular dystrophy, vitelliform	ABCA4	NM_000350	NA	c.4253+43G>A	p.[=,Ile1377Hisfs*3]	het	LP	29925512,29848554,31614660,31618761,30643219,32619608,32307445,32531858,31963381,34440443,35119454,35055178,35456422
12881	male	34	MD	Macular dystrophy, vitelliform	ABCA4	NM_000350	NA	c.5603A>T	p.(Asn1868Ile)	het	VUS	11328725,11017087,21330655,24265693,26780318,27775217,28446513,30480703,29555955,30204727,30480704,29971439,30670881,29925512,31618761,30643219,32845050,32619608,33375396,32467599,31964843,31429209,32307445,32815999,31456290,31456290,32531858,32531858,32037395,33706644,34795310,34946930,34198153,34240658,33851411,36338671,35243166,35119454,35260635,35656873,36460718,35836572,35076026,35657619,366…
12881	male	34	MD	Macular dystrophy, vitelliform	MFSD8	NM_152778	NA	c.1006G>C	p.(Glu336Gln)	het	P	25227500,28586915,28559085,30215852,30382371,34426522
12881	male	34	MD	Macular dystrophy, vitelliform	RPE65	NM_000329	NA	c.370C>T	p.(Arg124*)	het	P	9501220,19854499,25257057,25525159,28559085,30268864,29332120,28945494,31213501,30996589,31964843,32865313,31630094,31736247,33576794,34492281,34830511,36460718,35835501,35836572
14769	male	60	MD	Macular dystrophy, vitelliform	ABCA4	NM_000350	NA	c.3113C>T	p.(Ala1038Val)	het	P	9054934,9466990,15579991,16103129,16103129,19217903,19074458,22312191,24509150,25087612,25910913,26593885,25712131,28041643,28224992,28559085,29068140,29555955,30204727,29847635,30215852,30093795,31589614,30609409,29925512,30718709,30653986,30643219,32619608,31429209,31980526,32307445,32815999,31456290,32581362,32531858,32037395,32141364,32141364,34313030,34647987,34315337,34327195,34946930,33369…
14769	male	60	MD	Macular dystrophy, vitelliform	ABCA4	NM_000350	NA	c.5114G>T	p.(Arg1705Leu)	het	LP	10958763,29925512,33375396,31964843
5545	female	4	MD	Macular dystrophy, vitelliform	ALMS1	NM_001378454	NA	c.11204C>A	p.(Ser3735*)	het	P	17594715
5545	female	4	MD	Macular dystrophy, vitelliform	ALMS1	NM_001378454	NA	c.4153dup	p.(Thr1385Asnfs*15)	het	P	found in this study
1004	male	35	MD	Macular dystrophy, vitelliform	BEST1	NM_004183	NA	c.728C>T	p.(Ala243Val)	het	P	10737974,17065513,21436265,24560797,28559085,29555955,28225368,31589614,31570112,32239196,32531858,34327816,36512348,35119454,36460718
1009	female	66	MD	Macular dystrophy, vitelliform	BEST1	NM_004183	NA	c.884_886del	p.(Ile295del)	het	P	9700209,16612637,17898294,32531858,34327816
1054	male	36	MD	Macular dystrophy, vitelliform	BEST1	NM_004183	NA	c.536_538del	p.(Asn179del)	het	LP	21273940,24560797,35119454
1054	male	36	MD	Macular dystrophy, vitelliform	BEST1	NM_004183	NA	c.1117_1118insG	p.(Met373Serfs*28)	het	P	found in this study
10746	male	11	MD	Macular dystrophy, vitelliform	BEST1	NM_004183	NA	c.302C>G	p.(Pro101Arg)	het	P	found in this study		found in 2 affected family members
10913	male	46	MD	Macular dystrophy, vitelliform	BEST1	NM_004183	NA	c.939G>T	p.(Arg313Ser)	het	LP	found in this study
1092	female	4	MD	Macular dystrophy, vitelliform	BEST1	NM_004183	NA	c.199_200del	p.(Leu67Valfs*164)	het	P	33302512	trans confirmed
1092	female	4	MD	Macular dystrophy, vitelliform	BEST1	NM_004183	NA	c.584C>T	p.(Ala195Val)	het	P	10798642,18985398,21825197,21330666,21809908,23591405,24560797,26720466,26720466,28559085,28687848,29555955,30498755,30593719,29668979,31766397,32883240,31519547,31429209,33302512,33090715,32100970,32141364,34373720,33691693,34327816,35885980,36284460,36284460,35973442,36378562	trans confirmed
10960	female	37	MD	Macular dystrophy, vitelliform	BEST1	NM_004183	NA	c.728C>T	p.(Ala243Val)	het	P	10737974,17065513,21436265,24560797,28559085,29555955,28225368,31589614,31570112,32239196,32531858,34327816,36512348,35119454,36460718
10984	male	34	MD	Macular dystrophy, vitelliform	BEST1	NM_004183	NA	c.91C>A	p.(Leu31Met)	hom	LP	31254423,31766397,33302512	homozygosity confirmed	found in 3 affected family members
11092	male	66	MD	Macular dystrophy, vitelliform	BEST1	NM_004183	NA	c.728C>T	p.(Ala243Val)	het	P	10737974,17065513,21436265,24560797,28559085,29555955,28225368,31589614,31570112,32239196,32531858,34327816,36512348,35119454,36460718
11127	male	50	MD	Macular dystrophy, vitelliform	BEST1	NM_004183	NA	c.286C>G	p.(Gln96Glu)	het	P	21273940,28559085,36672815
11135	male	70	MD	Macular dystrophy, vitelliform	BEST1	NM_004183	NA	c.932T>G	p.(Val311Gly)	het	P	10737974,21878505,32531858,34327816
11429	male	47	MD	Macular dystrophy, vitelliform	BEST1	NM_004183	NA	c.302C>G	p.(Pro101Arg)	het	P	found in this study
1172	female	8	MD	Macular dystrophy, vitelliform	BEST1	NM_004183	NA	c.400C>G	p.(Leu134Val)	het	LP	17287362,33302512,32239196,32531858,34327816,35119454	trans assumed
1172	female	8	MD	Macular dystrophy, vitelliform	BEST1	NM_004183	NA	c.422G>A	p.(Arg141His)	het	P	10854112,21825197,21330666,21809908,24560797,26200502,28559085,29068140,29555955,29668979,31766397,30718709,31455904,31429209,33302512,32531858,33369172,34327816,34015078	trans assumed
12521	female	32	MD	Macular dystrophy, vitelliform	BEST1	NM_004183	NA	c.652C>T	p.(Arg218Cys)	het	P	9700209,21878505,23825107,25489231,28687848,29555955,29781975,30593719,29668979,31570112,31519547,31429209,32239196,34327816,36512348,35260635,35656873,36460718,36284460,35973442,35456422
12524	male	17	MD	Macular dystrophy, vitelliform	BEST1	NM_004183	NA	c.932T>G	p.(Val311Gly)	het	P	10737974,21878505,32531858,34327816
12655	female	6	MD	Macular dystrophy, vitelliform	BEST1	NM_004183	NA	c.422G>A	p.(Arg141His)	het	P	10854112,21825197,21330666,21809908,24560797,26200502,28559085,29068140,29555955,29668979,31766397,30718709,31455904,31429209,33302512,32531858,33369172,34327816,34015078	trans confirmed
12655	female	6	MD	Macular dystrophy, vitelliform	BEST1	NM_004183	NA	c.779del	p.(Pro260Glnfs*29)	het	P	14517959,23096145,32531858,32141364,34327816	trans confirmed
12734	male	12	MD	Macular dystrophy, vitelliform	BEST1	NM_004183	NA	c.17C>A	p.(Thr6Lys)	het	P	2.12739e+07
12874	male	43	MD	Macular dystrophy, vitelliform	BEST1	NM_004183	NA	c.652C>A	p.(Arg218Ser)	het	LP	10394929,26310487,31570112,35260635
13083	male	46	MD	Macular dystrophy, vitelliform	BEST1	NM_004183	NA	c.653G>A	p.(Arg218His)	het	P	10798642,22448417,27193166,28481155,28559085,30498755,31836750,31519547,32239196,31456290,36460718
13159	male	65	MD	Macular dystrophy, vitelliform	BEST1	NM_004183	NA	c.302C>G	p.(Pro101Arg)	het	P	found in this study
13279	male	39	MD	Macular dystrophy, vitelliform	BEST1	NM_004183	NA	c.728C>T	p.(Ala243Val)	het	P	10737974,17065513,21436265,24560797,28559085,29555955,28225368,31589614,31570112,32239196,32531858,34327816,36512348,35119454,36460718
1357	male	47	MD	Macular dystrophy, vitelliform	BEST1	NM_004183	NA	c.299T>G	p.(Leu100Arg)	het	LP	10854112,23880862,29555955
13619	male	67	MD	Macular dystrophy, vitelliform	BEST1	NM_004183	NA	c.274C>A	p.(Arg92Ser)	het	P	1.08541e+07
1374	male	37	MD	Macular dystrophy, vitelliform	BEST1	NM_004183	NA	c.728C>T	p.(Ala243Val)	het	P	10737974,17065513,21436265,24560797,28559085,29555955,28225368,31589614,31570112,32239196,32531858,34327816,36512348,35119454,36460718
1399	female	52	MD	Macular dystrophy, vitelliform	BEST1	NM_004183	NA	c.140G>A	p.(Arg47His)	het	LP	10854112,24560797,27078032,28687848,29976937,31589614,30718709,31519547,33302512,35885980,35973442,35768830
1399	female	52	MD	Macular dystrophy, vitelliform	BEST1	NM_004183	NA	c.422G>A	p.(Arg141His)	het	P	10854112,21825197,21330666,21809908,24560797,26200502,28559085,29068140,29555955,29668979,31766397,30718709,31455904,31429209,33302512,32531858,33369172,34327816,34015078
1422	female	42	MD	Macular dystrophy, vitelliform	BEST1	NM_004183	NA	c.17C>G	p.(Thr6Arg)	het	LP	10798642
14441	female	33	MD	Macular dystrophy, vitelliform	BEST1	NM_004183	NA	c.896G>A	p.(Gly299Glu)	het	P	9662395,12939260,19372599
14448	male	6	MD	Macular dystrophy, vitelliform	BEST1	NM_004183	NA	c.287A>G	p.(Gln96Arg)	het	P	12565808,23880862,36512348		found in 2 affected family members
16095	male	15	MD	Macular dystrophy, vitelliform	BEST1	NM_004183	NA	c.652C>T	p.(Arg218Cys)	het	P	9700209,21878505,23825107,25489231,28687848,29555955,29781975,30593719,29668979,31570112,31519547,31429209,32239196,34327816,36512348,35260635,35656873,36460718,36284460,35973442,35456422		found in 3 affected family members
16147	female	67	MD	Macular dystrophy, vitelliform	BEST1	NM_004183	NA	c.62T>G	p.(Leu21Arg)	het	LP	29555955
16314	male	12	MD	Macular dystrophy, vitelliform	BEST1	NM_004183	NA	c.72G>T	p.(Trp24Cys)	het	P	9700209,21878505,32531858,34327816,36284670		found in 2 affected family members
16369	male	35	MD	Macular dystrophy, vitelliform	BEST1	NM_004183	NA	c.37C>T	p.(Arg13Cys)	het	LP	21273940,29555955,31725702,34012682,33512609,35311463,35973442
16448	male	34	MD	Macular dystrophy, vitelliform	BEST1	NM_004183	NA	c.914T>C	p.(Phe305Ser)	het	P	9700209,21878505,29668979,31455904
16570	male	14	MD	Macular dystrophy, vitelliform	BEST1	NM_004183	NA	c.72G>T	p.(Trp24Cys)	het	P	9700209,21878505,32531858,34327816,36284670		found in 3 affected family members
16673	female	29	MD	Macular dystrophy, vitelliform	BEST1	NM_004183	NA	c.684C>G	p.(Asp228Glu)	het	LP	2.9556e+07
16686	male	8	MD	Macular dystrophy, vitelliform	BEST1	NM_004183	NA	c.28G>A	p.(Ala10Thr)	het	P	9700209,31836750,31836750
16687	female	30	MD	Macular dystrophy, vitelliform	BEST1	NM_004183	NA	c.905A>C	p.(Asp302Ala)	het	P	11756879,21269699,28559085,31836750,31836750,35311463
16692	female	38	MD	Macular dystrophy, vitelliform	BEST1	NM_004183	NA	c.313C>G	p.(Arg105Gly)	het	LP	27775230,28687848,31963381		found in 2 affected family members
1676	male	46	MD	Macular dystrophy, vitelliform	BEST1	NM_004183	NA	c.884_886del	p.(Ile295del)	het	P	9700209,16612637,17898294,32531858,34327816
16789	male	24	MD	Macular dystrophy, vitelliform	BEST1	NM_004183	NA	c.884_886del	p.(Ile295del)	het	P	9700209,16612637,17898294,32531858,34327816
16795	male	49	MD	Macular dystrophy, vitelliform	BEST1	NM_004183	NA	c.72G>T	p.(Trp24Cys)	het	P	9700209,21878505,32531858,34327816,36284670
1698	male	24	MD	Macular dystrophy, vitelliform	BEST1	NM_004183	NA	c.590_615del	p.(Leu197Profs*26)	het	P	33302512	trans confirmed
1698	male	24	MD	Macular dystrophy, vitelliform	BEST1	NM_004183	NA	c.584C>T	p.(Ala195Val)	het	P	10798642,18985398,21825197,21330666,21809908,23591405,24560797,26720466,26720466,28559085,28687848,29555955,30498755,30593719,29668979,31766397,32883240,31519547,31429209,33302512,33090715,32100970,32141364,34373720,33691693,34327816,35885980,36284460,36284460,35973442,36378562	trans confirmed
17237	male	5	MD	Macular dystrophy, vitelliform	BEST1	NM_004183	NA	c.38G>A	p.(Arg13His)	het	LP	10331951,25489231,28687848,28056057,30498755,30593719,31519547	de novo confirmed
17237	male	5	MD	Macular dystrophy, vitelliform	BEST1	NM_004183	NA	c.658C>T	p.(Gln220*)	het	P	30457648,31766397,32147488
17408	male	26	MD	Macular dystrophy, vitelliform	BEST1	NM_004183	NA	c.903T>G	p.(Asp301Glu)	het	P	10331951,18844018,29555955,29115605,31570112,31519547,34001763,35973442
17517	male	14	MD	Macular dystrophy, vitelliform	BEST1	NM_004183	NA	c.888C>A	p.(Asn296Lys)	het	LP	17698758,31570112,31144483,31519547,32141364	de novo confirmed
17525	male	46	MD	Macular dystrophy, vitelliform	BEST1	NM_004183	NA	c.652C>T	p.(Arg218Cys)	het	P	9700209,21878505,23825107,25489231,28687848,29555955,29781975,30593719,29668979,31570112,31519547,31429209,32239196,34327816,36512348,35260635,35656873,36460718,36284460,35973442,35456422
17526	female	64	MD	Macular dystrophy, vitelliform	BEST1	NM_004183	NA	c.274C>A	p.(Arg92Ser)	het	P	1.08541e+07
17550	male	4	MD	Macular dystrophy, vitelliform	BEST1	NM_004183	NA	c.62T>G	p.(Leu21Arg)	het	LP	29555955
17553	female	19	MD	Macular dystrophy, vitelliform	BEST1	NM_004183	NA	c.888C>A	p.(Asn296Lys)	het	LP	17698758,31570112,31144483,31519547,32141364
17555	male	43	MD	Macular dystrophy, vitelliform	BEST1	NM_004183	NA	c.140G>A	p.(Arg47His)	het	LP	10854112,24560797,27078032,28687848,29976937,31589614,30718709,31519547,33302512,35885980,35973442,35768830	trans confirmed
17555	male	43	MD	Macular dystrophy, vitelliform	BEST1	NM_004183	NA	c.422G>A	p.(Arg141His)	het	P	10854112,21825197,21330666,21809908,24560797,26200502,28559085,29068140,29555955,29668979,31766397,30718709,31455904,31429209,33302512,32531858,33369172,34327816,34015078	trans confirmed
17560	male	6	MD	Macular dystrophy, vitelliform	BEST1	NM_004183	NA	c.313C>G	p.(Arg105Gly)	het	LP	27775230,28687848,31963381
17609	male	37	MD	Macular dystrophy, vitelliform	BEST1	NM_004183	NA	c.877C>A	p.(Gln293Lys)	het	P	10394929,31836750,31836750		found in 2 affected family members
1764	female	25	MD	Macular dystrophy, vitelliform	BEST1	NM_004183	NA	c.728C>T	p.(Ala243Val)	het	P	10737974,17065513,21436265,24560797,28559085,29555955,28225368,31589614,31570112,32239196,32531858,34327816,36512348,35119454,36460718
17676	male	26	MD	Macular dystrophy, vitelliform	BEST1	NM_004183	NA	c.728C>T	p.(Ala243Val)	het	P	10737974,17065513,21436265,24560797,28559085,29555955,28225368,31589614,31570112,32239196,32531858,34327816,36512348,35119454,36460718
17776	female	27	MD	Macular dystrophy, vitelliform	BEST1	NM_004183	NA	c.431G>A	p.(Ser144Asn)	het	LP	20057343,27078032,31519547
17863	female	51	MD	Macular dystrophy, vitelliform	BEST1	NM_004183	NA	c.728C>T	p.(Ala243Val)	het	P	10737974,17065513,21436265,24560797,28559085,29555955,28225368,31589614,31570112,32239196,32531858,34327816,36512348,35119454,36460718
17866	male	49	MD	Macular dystrophy, vitelliform	BEST1	NM_004183	NA	c.884_886del	p.(Ile295del)	het	P	9700209,16612637,17898294,32531858,34327816
17885	male	40	MD	Macular dystrophy, vitelliform	BEST1	NM_004183	NA	c.901G>A	p.(Asp301Asn)	het	P	1.08541e+07
17959	male	5	MD	Macular dystrophy, vitelliform	BEST1	NM_004183	NA	c.584C>T	p.(Ala195Val)	het	P	10798642,18985398,21825197,21330666,21809908,23591405,24560797,26720466,26720466,28559085,28687848,29555955,30498755,30593719,29668979,31766397,32883240,31519547,31429209,33302512,33090715,32100970,32141364,34373720,33691693,34327816,35885980,36284460,36284460,35973442,36378562
17959	male	5	MD	Macular dystrophy, vitelliform	BEST1	NM_004183	NA	c.598C>T	p.(Arg200*)	het	P	18179881,21412020,24560797,25525159,31570112,35973442
17985	female	49	MD	Macular dystrophy, vitelliform	BEST1	NM_004183	NA	c.884T>C	p.(Ile295Thr)	het	P	12187431,29781975,31519547,34327816		found in 2 affected family members
17991	male	26	MD	Macular dystrophy, vitelliform	BEST1	NM_004183	NA	c.72G>T	p.(Trp24Cys)	het	P	9700209,21878505,32531858,34327816,36284670
17993	male	40	MD	Macular dystrophy, vitelliform	BEST1	NM_004183	NA	c.652C>T	p.(Arg218Cys)	het	P	9700209,21878505,23825107,25489231,28687848,29555955,29781975,30593719,29668979,31570112,31519547,31429209,32239196,34327816,36512348,35260635,35656873,36460718,36284460,35973442,35456422		found in 2 affected family members
18030	female	22	MD	Macular dystrophy, vitelliform	BEST1	NM_004183	NA	c.710C>G	p.(Thr237Arg)	het	P	1.0738e+07
1805	male	55	MD	Macular dystrophy, vitelliform	BEST1	NM_004183	NA	c.880C>T	p.(Leu294Phe)	het	P	23096145
18090	female	28	MD	Macular dystrophy, vitelliform	BEST1	NM_004183	NA	c.884T>C	p.(Ile295Thr)	het	P	12187431,29781975,31519547,34327816		found in 2 affected family members
18143	female	60	MD	Macular dystrophy, vitelliform	BEST1	NM_004183	NA	c.256G>A	p.(Val86Met)	het	P	15452077,21072067,24560797,26771239		found in 2 affected family members
18213	female	53	MD	Macular dystrophy, vitelliform	BEST1	NM_004183	NA	c.713A>G	p.(Gln238Arg)	het	P	found in this study
18232	female	70	MD	Macular dystrophy, vitelliform	BEST1	NM_004183	NA	c.728C>T	p.(Ala243Val)	het	P	10737974,17065513,21436265,24560797,28559085,29555955,28225368,31589614,31570112,32239196,32531858,34327816,36512348,35119454,36460718
18346	male	32	MD	Macular dystrophy, vitelliform	BEST1	NM_004183	NA	c.728C>T	p.(Ala243Val)	het	P	10737974,17065513,21436265,24560797,28559085,29555955,28225368,31589614,31570112,32239196,32531858,34327816,36512348,35119454,36460718
18453	male	5	MD	Macular dystrophy, vitelliform	BEST1	NM_004183	NA	c.584C>T	p.(Ala195Val)	het	P	10798642,18985398,21825197,21330666,21809908,23591405,24560797,26720466,26720466,28559085,28687848,29555955,30498755,30593719,29668979,31766397,32883240,31519547,31429209,33302512,33090715,32100970,32141364,34373720,33691693,34327816,35885980,36284460,36284460,35973442,36378562
18453	male	5	MD	Macular dystrophy, vitelliform	BEST1	NM_004183	NA	c.422G>A	p.(Arg141His)	het	P	10854112,21825197,21330666,21809908,24560797,26200502,28559085,29068140,29555955,29668979,31766397,30718709,31455904,31429209,33302512,32531858,33369172,34327816,34015078
18476	female	35	MD	Macular dystrophy, vitelliform	BEST1	NM_004183	NA	c.299T>G	p.(Leu100Arg)	het	LP	10854112,23880862,29555955
18520	female	11	MD	Macular dystrophy, vitelliform	BEST1	NM_004183	NA	c.299T>G	p.(Leu100Arg)	het	LP	10854112,23880862,29555955
18527	female	10	MD	Macular dystrophy, vitelliform	BEST1	NM_004183	NA	c.81C>G	p.(Ser27Arg)	het	P	10854112
18572	male	48	MD	Macular dystrophy, vitelliform	BEST1	NM_004183	NA	c.884_886del	p.(Ile295del)	het	P	9700209,16612637,17898294,32531858,34327816
18597	male	10	MD	Macular dystrophy, vitelliform	BEST1	NM_004183	NA	c.302C>G	p.(Pro101Arg)	het	P	found in this study		found in 2 affected family members
18603	male	63	MD	Macular dystrophy, vitelliform	BEST1	NM_004183	NA	c.299T>G	p.(Leu100Arg)	het	LP	10854112,23880862,29555955
18612	male	7	MD	Macular dystrophy, vitelliform	BEST1	NM_004183	NA	c.906T>G	p.(Asp302Glu)	het	P	found in this study
18669	female	17	MD	Macular dystrophy, vitelliform	BEST1	NM_004183	NA	c.1087A>C	p.(Thr363Pro)	het	LP	found in this study
18669	female	17	MD	Macular dystrophy, vitelliform	BEST1	NM_004183	NA	c.106T>A	p.(Phe36Ile)	het	LP	found in this study
18676	male	8	MD	Macular dystrophy, vitelliform	BEST1	NM_004183	NA	c.454C>T	p.(Pro152Ser)	het	P	33302512	trans assumed
18676	male	8	MD	Macular dystrophy, vitelliform	BEST1	NM_004183	NA	c.422G>A	p.(Arg141His)	het	P	10854112,21825197,21330666,21809908,24560797,26200502,28559085,29068140,29555955,29668979,31766397,30718709,31455904,31429209,33302512,32531858,33369172,34327816,34015078	trans assumed
18800	female	51	MD	Macular dystrophy, vitelliform	BEST1	NM_004183	NA	c.713A>G	p.(Gln238Arg)	het	P	found in this study
18869	female	73	MD	Macular dystrophy, vitelliform	BEST1	NM_004183	NA	c.884_886del	p.(Ile295del)	het	P	9700209,16612637,17898294,32531858,34327816
18939	male	31	MD	Macular dystrophy, vitelliform	BEST1	NM_004183	NA	c.432C>A	p.(Ser144Arg)	het	P	found in this study
18958	female	39	MD	Macular dystrophy, vitelliform	BEST1	NM_004183	NA	c.880C>T	p.(Leu294Phe)	het	P	23096145
18981	male	67	MD	Macular dystrophy, vitelliform	BEST1	NM_004183	NA	c.713A>G	p.(Gln238Arg)	het	P	found in this study
18988	male	5	MD	Macular dystrophy, vitelliform	BEST1	NM_004183	NA	c.932T>G	p.(Val311Gly)	het	P	10737974,21878505,32531858,34327816
19053	male	31	MD	Macular dystrophy, vitelliform	BEST1	NM_004183	NA	c.422G>A	p.(Arg141His)	het	P	10854112,21825197,21330666,21809908,24560797,26200502,28559085,29068140,29555955,29668979,31766397,30718709,31455904,31429209,33302512,32531858,33369172,34327816,34015078
19053	male	31	MD	Macular dystrophy, vitelliform	BEST1	NM_004183	NA	c.55C>T	p.(Arg19Cys)	het	LP	2.86878e+07
19125	female	36	MD	Macular dystrophy, vitelliform	BEST1	NM_004183	NA	c.728C>T	p.(Ala243Val)	het	P	10737974,17065513,21436265,24560797,28559085,29555955,28225368,31589614,31570112,32239196,32531858,34327816,36512348,35119454,36460718
19131	male	36	MD	Macular dystrophy, vitelliform	BEST1	NM_004183	NA	c.884_886del	p.(Ile295del)	het	P	9700209,16612637,17898294,32531858,34327816
1918	male	53	MD	Macular dystrophy, vitelliform	BEST1	NM_004183	NA	c.695T>A	p.(Ile232Asn)	het	LP	1.66126e+07
19238	female	44	MD	Macular dystrophy, vitelliform	BEST1	NM_004183	NA	c.887A>G	p.(Asn296Ser)	het	P	11241846,27031371,28687848,31456290		found in 2 affected family members
19245	female	45	MD	Macular dystrophy, vitelliform	BEST1	NM_004183	NA	c.584C>T	p.(Ala195Val)	hom	P	10798642,18985398,21825197,21330666,21809908,23591405,24560797,26720466,26720466,28559085,28687848,29555955,30498755,30593719,29668979,31766397,32883240,31519547,31429209,33302512,33090715,32100970,32141364,34373720,33691693,34327816,35885980,36284460,36284460,35973442,36378562
193	male	42	MD	Macular dystrophy, vitelliform	BEST1	NM_004183	NA	c.728C>T	p.(Ala243Val)	het	P	10737974,17065513,21436265,24560797,28559085,29555955,28225368,31589614,31570112,32239196,32531858,34327816,36512348,35119454,36460718
19330	female	59	MD	Macular dystrophy, vitelliform	BEST1	NM_004183	NA	c.932T>G	p.(Val311Gly)	het	P	10737974,21878505,32531858,34327816
19355	male	49	MD	Macular dystrophy, vitelliform	BEST1	NM_004183	NA	c.728C>T	p.(Ala243Val)	het	P	10737974,17065513,21436265,24560797,28559085,29555955,28225368,31589614,31570112,32239196,32531858,34327816,36512348,35119454,36460718
19414	male	7	MD	Macular dystrophy, vitelliform	BEST1	NM_004183	NA	c.888C>A	p.(Asn296Lys)	het	LP	17698758,31570112,31144483,31519547,32141364
19463	male	52	MD	Macular dystrophy, vitelliform	BEST1	NM_004183	NA	c.299T>G	p.(Leu100Arg)	het	LP	10854112,23880862,29555955
19464	male	16	MD	Macular dystrophy, vitelliform	BEST1	NM_004183	NA	c.200T>C	p.(Leu67Pro)	hom	LP	found in this study
19469	male	32	MD	Macular dystrophy, vitelliform	BEST1	NM_004183	NA	c.884_886del	p.(Ile295del)	het	P	9700209,16612637,17898294,32531858,34327816
2001	male	18	MD	Macular dystrophy, vitelliform	BEST1	NM_004183	NA	c.884_886del	p.(Ile295del)	het	P	9700209,16612637,17898294,32531858,34327816
20586	male	36	MD	Macular dystrophy, vitelliform	BEST1	NM_004183	NA	c.932T>G	p.(Val311Gly)	het	P	10737974,21878505,32531858,34327816
20588	female	4	MD	Macular dystrophy, vitelliform	BEST1	NM_004183	NA	c.297C>A	p.(Asn99Lys)	het	P	10737974,16612637,35836572	trans confirmed
20588	female	4	MD	Macular dystrophy, vitelliform	BEST1	NM_004183	NA	c.422G>A	p.(Arg141His)	het	P	10854112,21825197,21330666,21809908,24560797,26200502,28559085,29068140,29555955,29668979,31766397,30718709,31455904,31429209,33302512,32531858,33369172,34327816,34015078	trans confirmed
20596	male	52	MD	Macular dystrophy, vitelliform	BEST1	NM_004183	NA	c.884_886del	p.(Ile295del)	het	P	9700209,16612637,17898294,32531858,34327816
[truncated: 3,411 more rows]

## Sheet: unsolved patients
Supplemental Table 3b. Pathogenic/likely pathogenic alleles and variants of unknown significance per unsolved case. Variants of unknown significance (VUS) are only given in case a (likely) pathogenic variant is present in the same gene in the respective patient.
[truncated: 1,104 more rows]
