# Supplementary material for: 18-Years of single-centre DNA testing in over 7000 index cases with inherited retinal dystrophies and optic neuropathies
Source: Sci Rep. 2024 Oct 26;14:25529. doi: 10.1038/s41598-024-77014-4 (PMC11513943; doi:10.1038/s41598-024-77014-4)
Supplement: Supplementary file 3 — Supplementary Information 3. [file 41598_2024_77014_MOESM3_ESM.xlsx]

## Sheet: Tabelle1
Supplemental Table 4. Causative genes identified in 211 ION and 3,054 IRD patients* with molecular diagnosis.
	ION (211 solved cases, 13 genes)				IRD patients (3,054 solved cases , 133 genes)						Achromatopsia (53 solved cases, 7 genes)					BBS (25 solved cases, 7 genes)					CD/CRD (310 solved cases, 45 genes)					CSNB (28 solved cases, 8 genes)					Choroideremie (75 solved cases, 3 genes)					FEVR (39 solved cases, 7 genes)					MD (1,123 solved cases, 39 genes)					RP/LCA (1,089 solved cases, 97 genes)
	Gene	Count	Freq Cohort			Gene	Gene Count	Freq Cohort			Gene	Count	Freq Cohort			Gene	Count	Freq Cohort			Gene	Count	Freq Cohort			Gene	Count	Freq Cohort			Gene	Count	Freq Cohort			Gene	Count	Freq Cohort			Gene	Count	Freq Cohort			Gene	Count	Freq Cohort
1	OPA1	139	0.658768		1	ABCA4	777	0.25442		1	CNGB3	27	0.509434		1	BBS1	12	0.48		1	ABCA4	134	0.432258		1	NYX	9	0.321429		1	CHM	73	0.973333		1	NDP	16	0.410256		1	ABCA4	608	0.541407		1	RPGR	157	0.144169
2	MT-ND4	40	0.189573		2	BEST1	255	0.0834971		2	CNGA3	18	0.339623		2	BBS10	8	0.32		2	PRPH2	22	0.0709677		2	CACNA1F	6	0.214286		2	ABCA4	1	0.0133333		2	LRP5	7	0.179487		2	BEST1	246	0.219056		2	USH2A	119	0.109275
3	WFS1	10	0.0473934		3	USH2A	204	0.0667976		3	GNAT2	3	0.0566038		3	ALMS1	1	0.04		3	RPGR	16	0.0516129		3	TRPM1	6	0.214286		3	USH2A	1	0.0133333		3	TSPAN12	6	0.153846		3	PRPH2	129	0.114871		3	RHO	100	0.0918274
4	MT-ND6	6	0.028436		4	PRPH2	187	0.0612312		4	PDE6C	2	0.0377358		4	BBS12	1	0.04		4	GUCY2D	13	0.0419355		4	GRK1	3	0.107143			Total	75			4	FZD4	4	0.102564		4	RP1L1	25	0.0222618		4	PRPF31	79	0.0725436
5	CACNA1F	3	0.014218		5	RPGR	183	0.0599214		5	ABCA4	1	0.0188679		5	BBS4	1	0.04		5	PROM1	13	0.0419355		5	CABP4	1	0.0357143							5	KIF11	3	0.0769231		5	CDHR1	14	0.0124666		5	RP1	40	0.0367309
6	DNAJC30	3	0.014218		6	RS1	181	0.0592665		6	GUCY2D	1	0.0188679		6	BBS9	1	0.04		6	GUCA1A	10	0.0322581		6	NR2E3	1	0.0357143							6	COL2A1	2	0.0512821		6	IMPG2	10	0.00890472		6	CEP290	39	0.0358127
7	ACO2	2	0.00947867		7	RHO	101	0.0330714		7	RPGRIP1	1	0.0188679		7	MKKS	1	0.04		7	CNGA3	8	0.0258065		7	RDH5	1	0.0357143							7	RS1	1	0.025641		7	RPGR	9	0.00801425		7	EYS	39	0.0358127
8	MT-ND1	2	0.00947867		8	CHM	88	0.0288147			Total	53				Total	25			8	KCNV2	8	0.0258065		8	SLC24A1	1	0.0357143								Total	39			8	CDH3	7	0.0062333		8	PRPH2	36	0.0330579
9	NR2F1	2	0.00947867		9	PRPF31	79	0.0258677												9	RP1L1	8	0.0258065			Total	28													9	CNGA3	7	0.0062333		9	CRB1	35	0.0321396
10	GUCY2D	1	0.00473934		10	CRB1	44	0.0144073												10	CRX	7	0.0225806																	10	KCNV2	6	0.00534283		10	ABCA4	32	0.0293848
11	MTRFR	1	0.00473934		11	CEP290	40	0.0130976												11	CEP78	6	0.0193548																	11	RS1	6	0.00534283		11	NR2E3	32	0.0293848
12	RP1L1	1	0.00473934		12	EYS	40	0.0130976												12	CNGB3	6	0.0193548																	12	TIMP3	6	0.00534283		12	RP2	25	0.0229568
13	RTN4IP1	1	0.00473934		13	RP1	40	0.0130976												13	CACNA1F	5	0.016129																	13	CNGB3	5	0.00445236		13	PDE6B	21	0.0192837
	Total	211			14	CNGB3	38	0.0124427												14	CRB1	5	0.016129																	14	PROM1	5	0.00445236		14	CHM	14	0.0128558
					15	NR2E3	36	0.0117878												15	BEST1	4	0.0129032																	15	GUCA1A	4	0.00356189		15	CNGB1	14	0.0128558
					16	RP1L1	35	0.0114604												16	PDE6C	4	0.0129032																	16	CRB1	3	0.00267142		16	IMPG2	13	0.0119376
					17	CNGA3	34	0.0111329												17	CDHR1	3	0.00967742																	17	GUCY2D	3	0.00267142		17	MERTK	13	0.0119376
					18	GUCY2D	28	0.0091683												18	CFAP410	3	0.00967742																	18	MFSD8	3	0.00267142		18	PCARE	12	0.0110193
					19	PROM1	28	0.0091683												19	RAB28	3	0.00967742																	19	BBS1	2	0.00178094		19	PRPF8	12	0.0110193
					20	RP2	26	0.00851343												20	TTLL5	3	0.00967742																	20	CRX	2	0.00178094		20	RPE65	12	0.0110193
					21	IMPG2	25	0.00818599												21	ATF6	2	0.00645161																	21	IMPG1	2	0.00178094		21	GUCY2D	11	0.010101
					22	MYO7A	22	0.00720367												22	IMPG2	2	0.00645161																	22	PDE6C	2	0.00178094		22	PDE6A	11	0.010101
					23	PDE6B	21	0.00687623												23	MERTK	2	0.00645161																	23	PRDM13	2	0.00178094		23	PROM1	10	0.00918274
					24	BBS1	20	0.00654879												24	NR2E3	2	0.00645161																	24	TTLL5	2	0.00178094		24	RDH12	10	0.00918274
					25	CDHR1	19	0.00622135												25	RPE65	2	0.00645161																	25	ABCC6	1	0.000890472		25	SNRNP200	10	0.00918274
					26	NDP	16	0.00523903												26	ALMS1	1	0.00322581																	26	ALMS1	1	0.000890472		26	PRPF3	9	0.00826446
					27	MERTK	15	0.00491159												27	C1QTNF5	1	0.00322581																	27	BBS7	1	0.000890472		27	TULP1	9	0.00826446
					28	CNGB1	14	0.00458415												28	CEP290	1	0.00322581																	28	CACNA2D4	1	0.000890472		28	FAM161A	8	0.00734619
					29	GUCA1A	14	0.00458415												29	CFAP418	1	0.00322581																	29	CERKL	1	0.000890472		29	IMPDH1	7	0.00642792
					30	KCNV2	14	0.00458415												30	CLN3	1	0.00322581																	30	CNNM4	1	0.000890472		30	MYO7A	7	0.00642792
					31	PCARE	14	0.00458415												31	CNNM4	1	0.00322581																	31	CTNNA1	1	0.000890472		31	BBS1	6	0.00550964
					32	RPE65	14	0.00458415												32	DRAM2	1	0.00322581																	32	CYP4V2	1	0.000890472		32	HGSNAT	6	0.00550964
					33	CYP4V2	13	0.00425671												33	FAM161A	1	0.00322581																	33	EFEMP1	1	0.000890472		33	MAK	6	0.00550964
					34	CDH23	12	0.00392927												34	HGSNAT	1	0.00322581																	34	FZD4	1	0.000890472		34	AIPL1	5	0.00459137
					35	CRX	12	0.00392927												35	HK1	1	0.00322581																	35	MFRP	1	0.000890472		35	NRL	5	0.00459137
					36	PRPF8	12	0.00392927												36	KIF11	1	0.00322581																	36	NR2E3	1	0.000890472		36	OAT	5	0.00459137
					37	ADGRV1	11	0.00360183												37	NPHP1	1	0.00322581																	37	PCARE	1	0.000890472		37	SPATA7	5	0.00459137
					38	CACNA1F	11	0.00360183												38	OPA1	1	0.00322581																	38	RCBTB1	1	0.000890472		38	TOPORS	5	0.00459137
					39	PDE6A	11	0.00360183												39	PCARE	1	0.00322581																	39	RLBP1	1	0.000890472		39	ADGRV1	4	0.00367309
					40	RDH12	11	0.00360183												40	PRDM13	1	0.00322581																		Total	1123			40	BEST1	4	0.00367309
					41	BBS10	10	0.00327439												41	RDH12	1	0.00322581																						41	CERKL	4	0.00367309
					42	NYX	10	0.00327439												42	RHO	1	0.00322581																						42	CNGA1	4	0.00367309
					43	SNRNP200	10	0.00327439												43	RP2	1	0.00322581																						43	HK1	4	0.00367309
					44	FAM161A	9	0.00294695												44	RPGRIP1	1	0.00322581																						44	IQCB1	4	0.00367309
					45	PRPF3	9	0.00294695												45	RS1	1	0.00322581																						45	ARL6	3	0.00275482
					46	TULP1	9	0.00294695													Total*	311																							46	BBS9	3	0.00275482
					47	PDE6C	8	0.00261952																																					47	CDH23	3	0.00275482
					48	CDH3	7	0.00229208																																					48	CRX	3	0.00275482
					49	CEP78	7	0.00229208																																					49	KLHL7	3	0.00275482
					50	HGSNAT	7	0.00229208																																					50	MFRP	3	0.00275482
					51	IMPDH1	7	0.00229208																																					51	NMNAT1	3	0.00275482
					52	LRP5	7	0.00229208																																					52	RPGRIP1	3	0.00275482
					53	ALMS1	6	0.00196464																																					53	RS1	3	0.00275482
					54	CERKL	6	0.00196464																																					54	ALMS1	2	0.00183655
					55	CFAP410	6	0.00196464																																					55	BBS10	2	0.00183655
					56	MAK	6	0.00196464																																					56	BBS2	2	0.00183655
					57	TIMP3	6	0.00196464																																					57	CDHR1	2	0.00183655
					58	TRPM1	6	0.00196464																																					58	CFAP410	2	0.00183655
					59	TSPAN12	6	0.00196464																																					59	CLN3	2	0.00183655
					60	AIPL1	5	0.0016372																																					60	CYP4V2	2	0.00183655
					61	CNGA1	5	0.0016372																																					61	FLVCR1	2	0.00183655
					62	FZD4	5	0.0016372																																					62	GRM6	2	0.00183655
					63	HK1	5	0.0016372																																					63	IFT140	2	0.00183655
					64	KIF11	5	0.0016372																																					64	LCA5	2	0.00183655
					65	NRL	5	0.0016372																																					65	LRAT	2	0.00183655
					66	OAT	5	0.0016372																																					66	PRPF4	2	0.00183655
					67	RPGRIP1	5	0.0016372																																					67	RBP3	2	0.00183655
					68	SPATA7	5	0.0016372																																					68	RD3	2	0.00183655
					69	TOPORS	5	0.0016372																																					69	RDH5	2	0.00183655
					70	TTLL5	5	0.0016372																																					70	REEP6	2	0.00183655
					71	BBS9	4	0.00130976																																					71	RP1L1	2	0.00183655
					72	IQCB1	4	0.00130976																																					72	ZNF408	2	0.00183655
					73	MFRP	4	0.00130976																																					73	ADAM9	1	0.000918274
					74	MFSD8	4	0.00130976																																					74	AGBL5	1	0.000918274
					75	ARL6	3	0.000982318																																					75	AHI1	1	0.000918274
					76	CLN3	3	0.000982318																																					76	AP5Z1	1	0.000918274
					77	CNNM4	3	0.000982318																																					77	BBS4	1	0.000918274
					78	GNAT2	3	0.000982318																																					78	C1QTNF5	1	0.000918274
					79	GRK1	3	0.000982318																																					79	CC2D2A	1	0.000918274
					80	KLHL7	3	0.000982318																																					80	CEP78	1	0.000918274
					81	NMNAT1	3	0.000982318																																					81	CFAP418	1	0.000918274
					82	PRDM13	3	0.000982318																																					82	CNGA3	1	0.000918274
					83	RAB28	3	0.000982318																																					83	IFT172	1	0.000918274
					84	RDH5	3	0.000982318																																					84	KIF11	1	0.000918274
					85	RLBP1	3	0.000982318																																					85	KIZ	1	0.000918274
					86	ATF6	2	0.000654879																																					86	MFSD8	1	0.000918274
					87	BBS2	2	0.000654879																																					87	MT-ND4	1	0.000918274
					88	BBS4	2	0.000654879																																					88	MT-ND6	1	0.000918274
					89	C1QTNF5	2	0.000654879																																					89	NPHP1	1	0.000918274
					90	CFAP418	2	0.000654879																																					90	NYX	1	0.000918274
					91	COL2A1	2	0.000654879																																					91	PCDH15	1	0.000918274
					92	FLVCR1	2	0.000654879																																					92	PDE6G	1	0.000918274
					93	GRM6	2	0.000654879																																					93	PHYH	1	0.000918274
					94	IFT140	2	0.000654879																																					94	RBP4	1	0.000918274
					95	IMPG1	2	0.000654879																																					95	RLBP1	1	0.000918274
					96	LCA5	2	0.000654879																																					96	WDR19	1	0.000918274
					97	LRAT	2	0.000654879																																					97	WFS1	1	0.000918274
					98	NPHP1	2	0.000654879																																						Total*	1093
					99	PCDH15	2	0.000654879
					100	PRPF4	2	0.000654879
					101	RBP3	2	0.000654879
					102	RD3	2	0.000654879
					103	REEP6	2	0.000654879
					104	USH1C	2	0.000654879
					105	ZNF408	2	0.000654879
					106	ABCC6	1	0.000327439
					107	ADAM9	1	0.000327439
					108	AGBL5	1	0.000327439
					109	AHI1	1	0.000327439
					110	AP5Z1	1	0.000327439
					111	BBS12	1	0.000327439
					112	BBS7	1	0.000327439
					113	CABP4	1	0.000327439
					114	CACNA2D4	1	0.000327439
					115	CC2D2A	1	0.000327439
					116	CLRN1	1	0.000327439
					117	CTNNA1	1	0.000327439
					118	DRAM2	1	0.000327439
					119	EFEMP1	1	0.000327439
					120	IFT172	1	0.000327439
					121	KIZ	1	0.000327439
					122	MKKS	1	0.000327439
					123	MT-ND4	1	0.000327439
					124	MT-ND6	1	0.000327439
					125	OPA1	1	0.000327439
					126	PAX2	1	0.000327439
					127	PDE6G	1	0.000327439
					128	PHYH	1	0.000327439
					129	RBP4	1	0.000327439
					130	RCBTB1	1	0.000327439
					131	SLC24A1	1	0.000327439
					132	WDR19	1	0.000327439
					133	WFS1	1	0.000327439
						Total*	3059
*Numbers differ to the numbers of solved cases given in the manuscript text as in five cases two potential causative genes were detected and included in this table
[truncated: 12 more columns]
